# Supplementary material for: Pain, obesity, adenosine salvage disruption, and smoking behavior mediate the effect of gut microbiota on sleep disorders: results from network Mendelian randomization and 16S rDNA sequencing
Source: Front Microbiol. 2024 Jul 31;15:1413218. doi: 10.3389/fmicb.2024.1413218 (PMC11322093; doi:10.3389/fmicb.2024.1413218)
Supplement: Supplementary file 1 [file Table_1.XLSX]

## Sheet: Catalogue
Catalogue
Table S1. STROBE-MR checklist of recommended items to address in reports of Mendelian randomization studies.
Table S2. Instrumental variables used in the investigation of the relationship between gut microbiota and sleep disorders using UVMR method.
Table S3. All results of the investigation into the relationships between gut microbiota and sleep disorders using the UVMR method, including results from IVW method and four secondary analytical methods.
Table S4. Sensitivity analysis for "probable causalities" and "causalities" identified by the UVMR method.
Table S5. Leave-one-out analysis results of "probable causalities" and "causalities" identified by the UVMR method.
Table S6. Recalculation with four new MR models as supplementary validation for "probable causalities" and "causalities" identified by the UVMR method.
Table S7. Instrumental variables used in the reverse MR analysis.
Table S8. Robustness test of "probable causalities" and "causalities" identified through the previous UVMR analysis using reverse MR approach.
Table S9. Comparisons of baseline information and gut microbiota diversity between patients with sleep disorders and healthy controls.
Table S10. Comparisons of microbiota proportions between groups as the external validation for "probable causalities" and "causalities" which were identified through the previous UVMR analysis.
Table S11. The basis for selecting candidate mediators between gut microbiota and sleep disorders from previous literature.
Table S12. UVMR estimates for the causal associations between gut microbiota and candidate mediators.
Table S13. UVMR pleiotropy and heterogeneity test for the causal associations between gut microbiota and candidate mediators.
Table S14. MVMR estimates for the causal associations between candidate mediators and sleep disorders with adjustment for gut microbiota.
Table S15. Characteristics of instrumental variables used in Network MR analysis.
Table S16. Reverse MR results in Network MR analysis.

## Sheet: Table S1
Table S1. STROBE-MR checklist of recommended items to address in reports of Mendelian randomization studies.1 2
Item No.	Section	Checklist item	Page No.
1	TITLE and ABSTRACT	Indicate Mendelian randomization (MR) as the study’s design in the title and/or the abstract if that is a main purpose of the study	1
	INTRODUCTION
2	Background	Explain the scientific background and rationale for the reported study. What is the exposure? Is a potential causal relationship between exposure and outcome plausible? Justify why MR is a helpful method to address the study question	Page 3, 4, 5
3	Objectives	State specific objectives clearly, including pre-specified causal hypotheses (if any). State that MR is a method that, under specific assumptions, intends to estimate causal effects	Page 4, 5
	METHODS
4	Study design and data sources	Present key elements of the study design early in the article. Consider including a table listing sources of data for all phases of the study. For each data source contributing to the analysis, describe the following:
	a)	Setting: Describe the study design and the underlying population, if possible. Describe the setting, locations, and relevant dates, including periods of recruitment, exposure, follow-up, and data collection, when available.	Figure1, Page 5, 6, 7
	b)	Participants: Give the eligibility criteria, and the sources and methods of selection of participants. Report the sample size, and whether any power or sample size calculations were carried out prior to the main analysis	Table1
	c)	Describe measurement, quality control and selection of genetic variants	Page 8
	d)	For each exposure, outcome, and other relevant variables, describe methods of assessment and diagnostic criteria for diseases	Page 7, 8
	e)	Provide details of ethics committee approval and participant informed consent, if relevant	Page 5
5	Assumptions	Explicitly state the three core IV assumptions for the main analysis (relevance, independence and exclusion restriction) as well assumptions for any additional or sensitivity analysis	Page 5
6	Statistical methods: main analysis	Describe statistical methods and statistics used
	a)	Describe how quantitative variables were handled in the analyses (i.e., scale, units, model)	Page 8, 9
	b)	Describe how genetic variants were handled in the analyses and, if applicable, how their weights were selected	NA
	c)	Describe the MR estimator (e.g. two-stage least squares, Wald ratio) and related statistics. Detail the included covariates and, in case of two-sample MR, whether the same covariate set was used for adjustment in the two samples	Page 8, 9
	d)	Explain how missing data were addressed	NA
	e)	If applicable, indicate how multiple testing was addressed	Page 9
7	Assessment of assumptions	Describe any methods or prior knowledge used to assess the assumptions or justify their validity	Page 8, 9
8	Sensitivity analyses and additional analyses	Describe any sensitivity analyses or additional analyses performed (e.g. comparison of effect estimates from different approaches, independent replication, bias analytic techniques, validation of instruments, simulations)	Page 9
9	Software and pre-registration
	a)	Name statistical software and package(s), including version and settings used	Page 13
	b)	State whether the study protocol and details were pre-registered (as well as when and where)	NA
	RESULTS
10	Descriptive data
	a)	Report the numbers of individuals at each stage of included studies and reasons for exclusion. Consider use of a flow diagram	Table1
	b)	Report summary statistics for phenotypic exposure(s), outcome(s), and other relevant variables (e.g. means, SDs, proportions)	Table1
	c)	If the data sources include meta-analyses of previous studies, provide the assessments of heterogeneity across these studies	NA
	d)	For two-sample MR:	Page7
		i. Provide justification of the similarity of the genetic variant-exposure associations between the exposure and outcome samples
		ii. Provide information on the number of individuals who overlap between the exposure and outcome studies
11	Main results
	a)	Report the associations between genetic variant and exposure, and between genetic variant and outcome, preferably on an interpretable scale	Table S2
	b)	Report MR estimates of the relationship between exposure and outcome, and the measures of uncertainty from the MR analysis, on an interpretable scale, such as odds ratio or relative risk per SD difference	Table 2
	c)	If relevant, consider translating estimates of relative risk into absolute risk for a meaningful time period	NA
	d)	Consider plots to visualize results (e.g. forest plot, scatterplot of associations between genetic variants and outcome versus between genetic variants and exposure)	NA
12	Assessment of assumptions
	a)	Report the assessment of the validity of the assumptions	Table S2, S4, S6, S7, S13
	b)	Report any additional statistics (e.g., assessments of heterogeneity across genetic variants, such as I2, Q statistic or E-value)	Table S2, S4, S6, S7, S13
13	Sensitivity analyses and additional analyses
	a)	Report any sensitivity analyses to assess the robustness of the main results to violations of the assumptions	Table S3, S6, S8, S14
	b)	Report results from other sensitivity analyses or additional analyses	Table S5
	c)	Report any assessment of direction of causal relationship (e.g., bidirectional MR)	Table S7, S8
	d)	When relevant, report and compare with estimates from non-MR analyses	Figure2, Table S9, S10
	e)	Consider additional plots to visualize results (e.g., leave-one-out analyses)	Figure 2
	DISCUSSION
14	Key results	Summarize key results with reference to study objectives	Page 17
15	Limitations	Discuss limitations of the study, taking into account the validity of the IV assumptions, other sources of potential bias, and imprecision. Discuss both direction and magnitude of any potential bias and any efforts to address them	Page 24
16	Interpretation
	a)	Meaning: Give a cautious overall interpretation of results in the context of their limitations and in comparison with other studies	Page 18 - 23
	b)	Mechanism: Discuss underlying biological mechanisms that could drive a potential causal relationship between the investigated exposure and the outcome, and whether the gene-environment equivalence assumption is reasonable. Use causal language carefully, clarifying that IV estimates may provide causal effects only under certain assumptions	Page 18 - 23
	c)	Clinical relevance: Discuss whether the results have clinical or public policy relevance, and to what extent they inform effect sizes of possible interventions	Page 18 - 23
17	Generalizability	Discuss the generalizability of the study results (a) to other populations, (b) across other exposure periods/timings, and (c) across other levels of exposure	Page 23, 24
	OTHER INFORMATION
18	Funding	Describe sources of funding and the role of funders in the present study and, if applicable, sources of funding for the databases and original study or studies on which the present study is based	Page 26, 27
19	Data and data sharing	Provide the data used to perform all analyses or report where and how the data can be accessed, and reference these sources in the article. Provide the statistical code needed to reproduce the results in the article, or report whether the code is publicly accessible and if so, where	Page 26, 27
20	Conflicts of Interest	All authors should declare all potential conflicts of interest	Page 26, 27
This checklist is copyrighted by the Equator Network under the Creative Commons Attribution 3.0 Unported (CC BY 3.0) license.
1. Skrivankova VW, Richmond RC, Woolf BAR, Yarmolinsky J, Davies NM, Swanson SA, et al. Strengthening the Reporting of Observational Studies in Epidemiology using Mendelian Randomization (STROBE-MR) Statement. JAMA. 2021;under review.
2. Skrivankova VW, Richmond RC, Woolf BAR, Davies NM, Swanson SA, VanderWeele TJ, et al. Strengthening the Reporting of Observational Studies in Epidemiology using Mendelian Randomisation (STROBE-MR): Explanation and Elaboration. BMJ. 2021;375:n2233.

## Sheet: Table S2
Table S2. Instrumental variables used in the investigation of the relationship between gut microbiota and sleep disorders using UVMR method.
Exposure	Outcome	SNP	Effect_allele	Other_allele	Chr	Pos	Beta	Se	Pval	Steiger_pval	F_value
class Actinobacteria	insomnia	rs11655079	T	C	17	75348675	-0.056	0.012	5.93e-06	2.28e-05	20.35
class Actinobacteria	insomnia	rs11745923	G	T	5	475408	0.056	0.012	1.58e-06	9e-06	23.81
class Actinobacteria	insomnia	rs12049045	A	G	1	114665485	0.051	0.011	8.63e-06	1.14e-05	19.94
class Actinobacteria	insomnia	rs134366	A	G	22	35567355	-0.112	0.024	1.5e-06	7.22e-06	22.66
class Actinobacteria	insomnia	rs1376754	G	A	2	161611969	0.051	0.011	6.71e-06	1.48e-05	20.49
class Actinobacteria	insomnia	rs1515761	C	T	10	126110032	-0.076	0.017	4.96e-06	1.4e-05	20.14
class Actinobacteria	insomnia	rs182549	T	C	2	136616754	-0.111	0.012	3.79e-20	1.64e-19	85.38
class Actinobacteria	insomnia	rs4945008	G	A	11	71221248	-0.054	0.012	5.39e-06	2.7e-05	19.84
class Actinobacteria	insomnia	rs6660520	G	A	1	207003553	-0.071	0.013	1.11e-07	2.32e-07	27.98
class Actinobacteria	insomnia	rs72767435	T	C	15	94852795	-0.126	0.027	2.57e-06	6.14e-06	21.32
class Actinobacteria	insomnia	rs7322849	T	C	13	112859829	0.094	0.019	6.21e-07	6.25e-06	23.95
class Actinobacteria	insomnia	rs80083040	T	G	8	65654844	0.156	0.035	8.62e-06	1.91e-05	20.04
class Actinobacteria	insomnia	rs8047955	G	A	16	81776768	-0.058	0.012	8.34e-07	1.33e-05	24.32
class Actinobacteria	insomnia	rs857444	C	T	6	14617591	0.051	0.012	8.92e-06	1.47e-05	19.5
class Actinobacteria	insomnia	rs961091	G	A	7	95654718	0.05	0.011	8.68e-06	1.38e-05	19.83
class Alphaproteobacteria	insomnia	rs140912403	C	T	9	95517807	-0.161	0.032	6.2e-07	3.56e-06	25.58
class Alphaproteobacteria	insomnia	rs34569731	G	A	2	75630344	-0.071	0.016	7.38e-06	5.71e-05	20.03
class Alphaproteobacteria	insomnia	rs55876211	C	T	3	84471266	-0.081	0.018	7.54e-06	6.32e-05	19.26
class Alphaproteobacteria	insomnia	rs62285697	C	T	3	176407911	0.081	0.018	9.76e-06	1.25e-05	19.81
class Alphaproteobacteria	insomnia	rs76784716	A	G	2	169033340	0.133	0.027	5.09e-07	1.64e-06	24.78
class Alphaproteobacteria	insomnia	rs7960664	A	G	12	89471235	-0.097	0.022	8.84e-06	2.17e-05	20.31
class Alphaproteobacteria	insomnia	rs9813022	A	G	3	13726736	-0.075	0.015	1.05e-06	2.21e-06	23.84
class Bacilli	insomnia	rs11110282	A	G	12	100585559	-0.101	0.022	4.85e-06	2.89e-05	21.67
class Bacilli	insomnia	rs11730038	G	A	4	98049499	-0.063	0.013	1.96e-06	4.04e-06	24.01
class Bacilli	insomnia	rs12797734	T	C	11	8332350	0.057	0.013	7.21e-06	1.44e-05	20.36
class Bacilli	insomnia	rs13068444	A	G	3	64398863	0.06	0.014	9.53e-06	6.57e-05	19.41
class Bacilli	insomnia	rs1595463	C	A	2	231723657	0.048	0.011	7.97e-06	1.91e-05	19.3
class Bacilli	insomnia	rs28564647	T	G	9	101101172	-0.061	0.014	7.81e-06	1.54e-05	19.85
class Bacilli	insomnia	rs34989881	A	G	19	51959855	0.111	0.025	6.55e-06	3.89e-05	20.37
class Bacilli	insomnia	rs35344081	G	A	16	991253	0.062	0.013	1.01e-06	4.73e-06	23.77
class Bacilli	insomnia	rs4028634	C	T	17	40835649	-0.052	0.011	2.21e-06	1.07e-05	22.46
class Bacilli	insomnia	rs4459992	T	C	4	7431487	0.054	0.012	4.3e-06	1.28e-05	21.21
class Bacilli	insomnia	rs57872228	C	T	1	200418805	-0.071	0.015	9.22e-07	3.26e-06	23.76
class Bacilli	insomnia	rs694949	A	G	15	58738075	-0.081	0.018	7.6e-06	4.34e-05	20.31
class Bacilli	insomnia	rs74663707	C	T	3	184371224	0.098	0.022	8.46e-06	3.42e-05	19.09
class Bacilli	insomnia	rs7666190	A	C	4	151687420	0.104	0.025	8.47e-06	7.57e-05	17.61
class Bacilli	insomnia	rs77558518	A	G	5	174173171	-0.107	0.022	1.34e-06	1.07e-05	23.16
class Bacilli	insomnia	rs78938557	T	C	7	36349586	0.108	0.023	1.07e-06	7.43e-06	21.51
class Bacilli	insomnia	rs9581006	T	C	13	24973509	-0.225	0.047	1.79e-06	3.45e-06	23.21
class Bacteroidia	insomnia	rs11146701	A	G	10	39062269	0.047	0.011	7.08e-06	2.85e-05	20.19
class Bacteroidia	insomnia	rs111845179	T	C	14	59317502	0.103	0.021	9.24e-07	2.45e-06	23.04
class Bacteroidia	insomnia	rs17343978	A	C	22	27433885	-0.055	0.012	8.36e-06	1.01e-05	21.07
class Bacteroidia	insomnia	rs2032750	C	T	2	53831026	0.051	0.011	1.92e-06	2.82e-06	22.66
class Bacteroidia	insomnia	rs2363574	T	C	1	200112563	0.223	0.051	9.93e-06	4.17e-05	19.22
class Bacteroidia	insomnia	rs4146051	G	A	2	213189994	0.107	0.025	8.76e-06	2.92e-05	19.11
class Bacteroidia	insomnia	rs4916508	A	G	3	195936789	0.047	0.011	8.47e-06	1.59e-05	19.64
class Bacteroidia	insomnia	rs55773148	G	A	13	70523029	-0.122	0.024	3.9e-07	2.06e-06	26.34
class Bacteroidia	insomnia	rs62531359	T	G	8	70916181	0.066	0.015	9.09e-06	3.55e-05	19.14
class Bacteroidia	insomnia	rs62575403	C	T	9	136493820	0.14	0.031	7.06e-06	1.15e-05	20.26
class Bacteroidia	insomnia	rs72706335	T	C	1	157495438	-0.222	0.049	7.66e-06	1.13e-05	20.31
class Bacteroidia	insomnia	rs73975615	G	A	17	6461200	-0.207	0.044	1.22e-06	9.22e-06	21.87
class Bacteroidia	insomnia	rs7631304	G	A	3	89339527	-0.065	0.013	8.37e-07	3.79e-06	23.59
class Bacteroidia	insomnia	rs79585701	A	C	8	13110185	0.065	0.015	9.99e-06	4.22e-05	18.69
class Bacteroidia	insomnia	rs929878	T	C	16	74290641	0.055	0.012	4.73e-06	2.72e-05	20.37
class Betaproteobacteria	insomnia	rs11128180	A	G	3	70592215	0.059	0.013	3.67e-06	1.55e-05	21.2
class Betaproteobacteria	insomnia	rs1511453	A	G	4	23588462	0.092	0.02	4.76e-06	9.13e-06	21.5
class Betaproteobacteria	insomnia	rs1928341	G	A	1	153240013	-0.053	0.011	2.02e-06	2.91e-06	22.66
class Betaproteobacteria	insomnia	rs2321387	G	A	13	58689340	-0.049	0.011	5.8e-06	1.2e-05	20.43
class Betaproteobacteria	insomnia	rs2613606	T	C	7	111285025	0.051	0.011	2.2e-06	2.79e-05	22.12
class Betaproteobacteria	insomnia	rs320161	G	A	9	104899117	-0.057	0.013	7.33e-06	2.37e-05	20.56
class Betaproteobacteria	insomnia	rs4033856	T	C	4	45642485	-0.083	0.017	5.17e-07	1.36e-06	24.78
class Betaproteobacteria	insomnia	rs56386628	C	T	8	112732674	-0.062	0.014	5.87e-06	1.58e-05	21.03
class Betaproteobacteria	insomnia	rs6087811	T	G	20	30596130	-0.098	0.02	7.44e-07	2.5e-06	24.28
class Betaproteobacteria	insomnia	rs62395635	T	C	5	173497796	0.11	0.024	2.94e-06	8.79e-06	21.62
class Betaproteobacteria	insomnia	rs75242906	C	T	15	56786407	-0.121	0.028	9.27e-06	2.75e-05	18.6
class Betaproteobacteria	insomnia	rs9964679	A	G	18	26569901	0.053	0.011	4.85e-06	9.26e-05	21.22
class Clostridia	insomnia	rs10774377	G	A	12	5942519	-0.053	0.011	3.24e-06	1.06e-05	21.39
class Clostridia	insomnia	rs112334273	G	A	21	40703251	0.064	0.013	3.81e-07	9.53e-07	25.31
class Clostridia	insomnia	rs13105690	C	T	4	7420184	0.053	0.012	8.78e-06	3.7e-05	20.04
class Clostridia	insomnia	rs13179700	C	T	5	149077788	-0.051	0.011	3.37e-06	8.89e-06	21.83
class Clostridia	insomnia	rs1842454	G	A	5	105060362	-0.055	0.013	8.72e-06	7.53e-05	18.47
class Clostridia	insomnia	rs2273429	A	G	14	52494072	-0.072	0.015	4.52e-06	6.46e-06	22.36
class Clostridia	insomnia	rs6797343	T	G	3	89268714	-0.059	0.013	9.36e-06	3.39e-05	19.38
class Clostridia	insomnia	rs6814436	C	T	4	161507301	-0.074	0.015	9.65e-07	1.86e-06	24.08
class Clostridia	insomnia	rs6815608	C	T	4	152131744	-0.104	0.021	4.02e-07	7.58e-06	24.23
class Clostridia	insomnia	rs72738886	T	C	5	35770550	0.087	0.019	8.24e-06	1.01e-05	20.7
class Clostridia	insomnia	rs72915163	T	C	18	48792829	-0.058	0.012	1.34e-06	4.94e-06	23.23
class Clostridia	insomnia	rs76767978	G	A	3	131371980	0.07	0.016	8.4e-06	2.22e-05	19.99
class Clostridia	insomnia	rs992074	T	C	21	18567802	-0.256	0.051	8.78e-07	4.68e-06	25.25
class Coriobacteriia	insomnia	rs11073596	G	T	15	86433579	-0.051	0.011	8.14e-06	0.000104	19.91
class Coriobacteriia	insomnia	rs11250875	T	C	10	1922731	0.061	0.013	4.83e-06	6.81e-06	21.53
class Coriobacteriia	insomnia	rs11656361	A	C	17	8121332	0.077	0.018	8.02e-06	1.89e-05	19.39
class Coriobacteriia	insomnia	rs12974142	G	A	19	52895166	0.079	0.018	8.51e-06	2.6e-05	19.86
class Coriobacteriia	insomnia	rs13307134	T	C	7	105084680	-0.057	0.013	7.8e-06	2.93e-05	20.07
class Coriobacteriia	insomnia	rs1397793	A	G	5	90471451	0.05	0.011	9.77e-06	2.23e-05	19.68
class Coriobacteriia	insomnia	rs1816223	G	A	12	11494021	0.059	0.013	4.84e-06	1.27e-05	20.65
class Coriobacteriia	insomnia	rs240104	T	C	1	176571431	-0.06	0.013	1.52e-06	3.89e-06	22.63
class Coriobacteriia	insomnia	rs2442778	A	G	3	11654412	0.116	0.026	9.03e-06	1.68e-05	20.27
class Coriobacteriia	insomnia	rs3025411	A	G	9	136512906	0.093	0.021	8.27e-06	1.95e-05	19.57
class Coriobacteriia	insomnia	rs34739816	G	T	17	37376685	0.097	0.021	3.88e-06	1.83e-05	21.59
class Coriobacteriia	insomnia	rs67561917	A	G	20	62072077	-0.071	0.015	5.39e-06	1.4e-05	21.49
class Coriobacteriia	insomnia	rs719099	A	G	10	65799217	0.078	0.016	5.43e-07	1.04e-06	24.96
class Coriobacteriia	insomnia	rs8010111	A	G	14	39660509	0.103	0.023	6.9e-06	2.16e-05	20.33
class Deltaproteobacteria	insomnia	rs1035691	G	A	11	10658735	0.055	0.012	9.65e-06	1.8e-05	20.59
class Deltaproteobacteria	insomnia	rs112381107	C	T	9	15269705	0.207	0.046	4.63e-06	3.23e-05	20.44
class Deltaproteobacteria	insomnia	rs11599763	C	T	10	11855599	0.054	0.012	3.94e-06	8.56e-06	21.49
class Deltaproteobacteria	insomnia	rs17084793	G	A	18	69312914	-0.071	0.016	5.69e-06	4.17e-05	19.85
class Deltaproteobacteria	insomnia	rs17791387	A	G	9	81834426	-0.074	0.015	1.6e-06	4.98e-06	22.76
class Deltaproteobacteria	insomnia	rs2692012	G	A	1	203991605	-0.11	0.025	3.14e-06	5.29e-05	18.97
class Deltaproteobacteria	insomnia	rs2838334	G	A	21	45064961	0.056	0.012	5.45e-06	3.6e-05	20.48
class Deltaproteobacteria	insomnia	rs3935584	C	T	2	233929283	-0.052	0.012	7.5e-06	1.22e-05	20.49
class Deltaproteobacteria	insomnia	rs4506934	C	T	17	2856662	-0.094	0.02	3.59e-06	5.06e-06	21.67
class Deltaproteobacteria	insomnia	rs55744759	A	G	8	57867671	-0.078	0.017	7.31e-06	1.27e-05	20.85
class Deltaproteobacteria	insomnia	rs6058181	C	T	20	33694801	0.083	0.017	3.4e-07	5.39e-06	24.76
class Deltaproteobacteria	insomnia	rs62020470	A	G	15	96161065	-0.059	0.013	4.85e-06	4.84e-05	20.48
class Deltaproteobacteria	insomnia	rs9928243	C	A	16	71541641	-0.054	0.012	5.02e-06	2.25e-05	20.92
class Erysipelotrichia	insomnia	rs1074800	G	A	5	3002546	-0.049	0.011	6.15e-06	2.07e-05	20.46
class Erysipelotrichia	insomnia	rs10781552	C	T	10	133897233	-0.055	0.012	2.33e-06	3.23e-06	22.63
class Erysipelotrichia	insomnia	rs17530232	A	G	13	40385457	0.103	0.022	2.79e-06	7.32e-06	21.04
class Erysipelotrichia	insomnia	rs1884466	C	T	1	64139196	-0.048	0.011	9.53e-06	2.76e-05	19.76
class Erysipelotrichia	insomnia	rs2300774	A	G	3	195793712	-0.052	0.011	8.95e-07	1.41e-06	24.09
class Erysipelotrichia	insomnia	rs290833	T	G	1	97457427	-0.05	0.011	8.03e-06	2.02e-05	19.94
class Erysipelotrichia	insomnia	rs35161940	T	C	17	70327224	-0.081	0.017	1.85e-06	3.4e-06	23.12
class Erysipelotrichia	insomnia	rs4078432	T	C	14	48997206	0.061	0.013	4.23e-06	5.92e-05	20.72
class Erysipelotrichia	insomnia	rs56970041	T	G	14	80357610	0.072	0.016	5.4e-06	4.03e-05	19.39
class Erysipelotrichia	insomnia	rs62504403	C	T	8	38803551	0.068	0.013	1.12e-07	2.33e-07	28.37
class Erysipelotrichia	insomnia	rs7234058	T	C	18	5830507	-0.095	0.019	9.12e-07	4.76e-06	23.74
class Erysipelotrichia	insomnia	rs7826267	G	T	8	2954952	0.084	0.02	9.28e-06	3.88e-05	17.75
class Erysipelotrichia	insomnia	rs8003149	C	T	14	56156504	0.054	0.012	4.08e-06	6.09e-06	21.25
class Gammaproteobacteria	insomnia	rs11181912	G	A	12	43572952	-0.058	0.012	9.95e-07	2.03e-06	23.77
class Gammaproteobacteria	insomnia	rs12404135	A	G	1	186502694	-0.079	0.017	8.89e-06	1.59e-05	20.93
class Gammaproteobacteria	insomnia	rs6706173	A	C	2	167986992	0.074	0.015	1.99e-07	1.3e-06	25.73
class Gammaproteobacteria	insomnia	rs75101789	C	T	3	18615903	0.073	0.016	8.79e-06	3.72e-05	20
class Gammaproteobacteria	insomnia	rs79795896	A	G	18	48185248	-0.159	0.035	7.92e-06	1.64e-05	20.53
class Gammaproteobacteria	insomnia	rs9494710	C	T	6	137612554	-0.055	0.012	4.55e-06	4.42e-05	20.66
class Lentisphaeria	insomnia	rs1002941	A	G	15	101242690	-0.105	0.023	8.15e-06	1.14e-05	20.23
class Lentisphaeria	insomnia	rs11770843	C	T	7	146795379	0.109	0.023	1.91e-06	7.57e-06	21.71
class Lentisphaeria	insomnia	rs17114848	G	A	15	25162535	0.152	0.032	4.06e-06	4.97e-06	22.07
class Lentisphaeria	insomnia	rs2031282	A	G	13	20687179	0.122	0.027	4.38e-06	8.64e-06	20.49
class Lentisphaeria	insomnia	rs2825714	A	G	21	21023966	-0.137	0.029	1.72e-06	1.43e-05	22.57
class Lentisphaeria	insomnia	rs62570196	C	T	9	111086170	-0.216	0.044	1.08e-06	2.5e-06	24.19
class Lentisphaeria	insomnia	rs72640280	A	G	1	11943792	0.22	0.049	5.18e-06	9.36e-06	20.51
class Lentisphaeria	insomnia	rs77599476	A	G	20	61394262	0.23	0.048	1.86e-06	7.03e-06	23
class Melainabacteria	insomnia	rs10148250	A	G	14	107061448	-0.086	0.019	8.67e-06	1.95e-05	19.87
class Melainabacteria	insomnia	rs10738747	A	G	9	26184578	-0.081	0.018	9.96e-06	4.68e-05	19.51
class Melainabacteria	insomnia	rs11150282	T	C	16	80493705	0.099	0.02	6.03e-07	1.2e-06	25.24
class Melainabacteria	insomnia	rs113884518	T	C	9	24648997	-0.205	0.045	8.06e-06	6.52e-05	20.37
class Melainabacteria	insomnia	rs28678345	T	C	17	53906328	0.215	0.047	6.69e-06	9.28e-06	20.82
class Melainabacteria	insomnia	rs367480	A	G	11	2937631	0.084	0.019	8.2e-06	5.17e-05	20.32
class Melainabacteria	insomnia	rs4129395	G	A	9	115975389	0.09	0.019	1.48e-06	2.61e-06	23.44
class Melainabacteria	insomnia	rs789069	A	C	18	1008278	-0.104	0.023	6.85e-06	1.87e-05	19.53
class Melainabacteria	insomnia	rs79790072	T	C	15	100747683	0.227	0.049	3.29e-06	8.61e-06	21.6
class Melainabacteria	insomnia	rs9864379	T	C	3	14306949	-0.16	0.029	5.36e-08	9.28e-08	29.81
class Methanobacteria	insomnia	rs10202904	G	T	2	125440268	0.122	0.024	3.01e-07	4.67e-07	26.76
class Methanobacteria	insomnia	rs10424197	A	G	19	46439321	0.111	0.025	9.28e-06	3.03e-05	20.21
class Methanobacteria	insomnia	rs4257531	G	A	3	2086167	0.164	0.036	7.44e-06	1.55e-05	20.32
class Methanobacteria	insomnia	rs56131665	G	A	5	178160975	0.179	0.039	6.18e-06	1.2e-05	20.67
class Methanobacteria	insomnia	rs6508769	C	T	19	28827760	-0.154	0.034	8.23e-06	2.39e-05	19.86
class Methanobacteria	insomnia	rs6776814	T	C	3	15053083	-0.2	0.041	1.63e-06	4.08e-06	23.48
class Methanobacteria	insomnia	rs73068003	G	T	7	10773932	-0.158	0.035	8.45e-06	2.17e-05	20.21
class Methanobacteria	insomnia	rs73457410	A	G	13	41956181	0.215	0.044	1.41e-06	2.6e-06	24.32
class Methanobacteria	insomnia	rs75208022	C	T	12	21338861	-0.227	0.049	5.92e-06	6.52e-06	21.72
class Methanobacteria	insomnia	rs894996	C	A	4	104418307	0.217	0.045	1.88e-06	5.86e-06	23.35
class Mollicutes	insomnia	rs10108398	G	A	8	59440824	0.077	0.015	1.09e-06	1.21e-06	24.96
class Mollicutes	insomnia	rs11890098	A	G	2	157532549	0.074	0.015	9.57e-07	1.47e-05	23.55
class Mollicutes	insomnia	rs12566890	T	G	1	61850864	-0.101	0.023	3.65e-06	5.91e-05	19.18
class Mollicutes	insomnia	rs17214486	C	A	14	97159674	0.061	0.014	6.61e-06	1.83e-05	20.22
class Mollicutes	insomnia	rs2464826	A	C	7	79490250	0.094	0.021	8.39e-06	1.58e-05	19.87
class Mollicutes	insomnia	rs28537087	G	A	15	95309676	0.082	0.019	8.07e-06	5.23e-05	19
class Mollicutes	insomnia	rs3768491	G	A	1	109965986	0.068	0.015	4.23e-06	1.76e-05	20.88
class Mollicutes	insomnia	rs4885016	C	T	13	73170489	0.082	0.018	7.27e-06	3.71e-05	20.36
class Mollicutes	insomnia	rs6043847	T	C	20	16259524	-0.115	0.025	4.55e-06	1.09e-05	21.37
class Mollicutes	insomnia	rs72901605	T	C	11	47103877	-0.084	0.018	3.26e-06	1.08e-05	22.34
class Mollicutes	insomnia	rs74603314	T	C	14	46519718	0.222	0.046	1.56e-06	5.62e-06	22.92
class Mollicutes	insomnia	rs78169027	A	G	11	108439087	-0.108	0.024	5.88e-06	1.02e-05	20.82
class Negativicutes	insomnia	rs1135612	G	A	7	75609677	0.053	0.012	9.26e-06	2.9e-05	19.76
class Negativicutes	insomnia	rs13086907	G	A	3	142135117	0.063	0.013	1.95e-06	1.17e-05	22.53
class Negativicutes	insomnia	rs1643968	T	C	5	165266628	-0.057	0.011	4.15e-07	2.82e-06	25.34
class Negativicutes	insomnia	rs1649999	A	G	10	80086072	0.075	0.017	7.58e-06	3.51e-05	20.25
class Negativicutes	insomnia	rs2834062	A	G	21	34377485	0.049	0.011	8.44e-06	1.43e-05	20.19
class Negativicutes	insomnia	rs4463806	C	T	10	115597993	0.054	0.013	7.81e-06	3.9e-05	17.68
class Negativicutes	insomnia	rs4722181	T	G	7	22817571	0.05	0.011	2e-06	1.11e-05	22.45
class Negativicutes	insomnia	rs60274479	T	C	16	21249925	-0.066	0.013	1.16e-06	7.66e-06	24.18
class Negativicutes	insomnia	rs61249479	A	C	9	124912908	0.078	0.017	2.95e-06	1.51e-05	21.24
class Negativicutes	insomnia	rs71405394	G	A	15	101245088	-0.114	0.024	2.17e-06	3.83e-06	22.54
class Negativicutes	insomnia	rs73232831	G	A	4	17413426	-0.152	0.031	1.87e-06	1.24e-05	23.24
class Negativicutes	insomnia	rs9423647	G	A	10	5579818	0.048	0.011	6.06e-06	1.06e-05	20.63
class Verrucomicrobiae	insomnia	rs111862613	T	C	12	130309670	0.091	0.02	3.74e-06	1.12e-05	21.25
class Verrucomicrobiae	insomnia	rs117107102	A	G	18	49473635	0.205	0.043	2.92e-06	8.41e-06	22.49
class Verrucomicrobiae	insomnia	rs11729256	T	C	4	95027272	0.075	0.015	6.73e-07	1.1e-06	24.93
class Verrucomicrobiae	insomnia	rs12908520	G	A	15	97570657	0.062	0.013	2.17e-06	4.66e-06	22.34
class Verrucomicrobiae	insomnia	rs2602429	T	C	16	81063149	-0.075	0.016	2.58e-06	3.28e-06	22.86
class Verrucomicrobiae	insomnia	rs4242783	A	G	10	5064327	-0.069	0.015	2.64e-06	8.66e-06	21.78
class Verrucomicrobiae	insomnia	rs4936098	G	A	11	130280667	-0.065	0.014	1.12e-06	4.02e-06	22.79
class Verrucomicrobiae	insomnia	rs61779207	G	A	1	41074472	-0.076	0.017	6.72e-06	1.37e-05	20.43
class Verrucomicrobiae	insomnia	rs74542928	T	C	4	100544188	0.112	0.024	1.63e-06	1.93e-05	22.51
class Verrucomicrobiae	insomnia	rs9349825	A	G	6	56341481	-0.07	0.015	2.54e-06	5.95e-06	22.9
class Verrucomicrobiae	insomnia	rs941682	G	A	20	31867840	-0.063	0.014	9.61e-06	2.42e-05	19.29
family Acidaminococcaceae	insomnia	rs262812	T	C	6	158647999	-0.066	0.014	3.25e-06	6.68e-06	21.31
family Acidaminococcaceae	insomnia	rs2933324	G	A	9	107117653	0.066	0.014	2.24e-06	5.4e-06	22.32
family Acidaminococcaceae	insomnia	rs45497800	T	C	20	61991833	-0.118	0.026	5.86e-06	1.71e-05	20.98
family Acidaminococcaceae	insomnia	rs6589457	G	A	11	114701288	-0.166	0.035	2.32e-06	6.37e-06	22.53
family Acidaminococcaceae	insomnia	rs6923842	T	C	6	5723181	-0.08	0.017	2.21e-06	7.46e-06	22.14
family Acidaminococcaceae	insomnia	rs74540770	G	A	3	186553389	-0.109	0.024	7.09e-06	1.09e-05	20.02
family Acidaminococcaceae	insomnia	rs78702810	T	C	3	18462531	-0.144	0.032	9.16e-06	3.13e-05	19.78
family Actinomycetaceae	insomnia	rs2889192	T	G	9	76394568	-0.089	0.02	3.64e-06	1.06e-05	20.71
family Actinomycetaceae	insomnia	rs34583783	G	T	6	67207371	0.124	0.026	5.48e-06	1.02e-05	21.93
family Actinomycetaceae	insomnia	rs35011108	A	G	6	133007480	0.242	0.05	1.83e-06	4.67e-06	23.04
family Actinomycetaceae	insomnia	rs4073240	G	A	6	169224781	0.075	0.016	6.05e-06	8.06e-06	20.61
family Actinomycetaceae	insomnia	rs58484246	T	C	15	29850991	0.076	0.017	6.12e-06	4.84e-05	20.3
family Alcaligenaceae	insomnia	rs112135816	T	G	9	82485327	-0.078	0.017	5.28e-06	6.54e-05	20.41
family Alcaligenaceae	insomnia	rs1153990	A	G	5	104233461	-0.059	0.013	5.97e-06	4.32e-05	20.95
family Alcaligenaceae	insomnia	rs147968	C	T	16	85945839	0.049	0.011	9.13e-06	4.58e-05	19.69
family Alcaligenaceae	insomnia	rs28480294	C	T	15	71522509	0.052	0.012	6.61e-06	1.45e-05	20.03
family Alcaligenaceae	insomnia	rs4033856	T	C	4	45642485	-0.082	0.017	1.03e-06	2.61e-06	23.47
family Alcaligenaceae	insomnia	rs62191117	A	G	2	239900775	0.068	0.013	2.76e-07	1.01e-06	26.22
family Alcaligenaceae	insomnia	rs62395635	T	C	5	173497796	0.111	0.024	3.35e-06	9.36e-06	21.5
family Alcaligenaceae	insomnia	rs6969323	A	C	7	104214487	-0.059	0.013	3.89e-06	6.94e-06	21.13
family Alcaligenaceae	insomnia	rs74776516	T	G	11	20763367	-0.094	0.021	6.85e-06	3.07e-05	19.59
family Alcaligenaceae	insomnia	rs7638039	T	C	3	70588939	0.06	0.013	2.7e-06	6.17e-06	22.29
family Alcaligenaceae	insomnia	rs9537886	A	C	13	58545246	-0.057	0.011	2.35e-07	5.18e-07	26.6
family Alcaligenaceae	insomnia	rs9964679	A	G	18	26569901	0.054	0.012	4.47e-06	8.43e-05	21.43
family Bacteroidaceae	insomnia	rs11585893	A	G	1	10644351	-0.074	0.015	1.8e-06	3.67e-06	25.18
family Bacteroidaceae	insomnia	rs13207588	A	G	6	41519430	-0.059	0.013	7.48e-06	1.56e-05	20.36
family Bacteroidaceae	insomnia	rs1340391	T	C	1	102960989	-0.059	0.013	6.73e-06	2.75e-05	20.04
family Bacteroidaceae	insomnia	rs17619981	T	G	19	24342250	0.088	0.019	2.69e-06	4.54e-06	22.19
family Bacteroidaceae	insomnia	rs2023437	T	C	14	22045949	-0.078	0.017	5.02e-06	9.75e-06	21.78
family Bacteroidaceae	insomnia	rs66474973	G	T	20	58605432	0.081	0.016	6.81e-07	2.35e-06	24.4
family Bacteroidaceae	insomnia	rs66710942	T	C	3	77215327	-0.049	0.011	5.86e-06	4.21e-05	20.64
family Bacteroidaceae	insomnia	rs6795673	C	T	3	10593224	0.054	0.011	3.38e-07	3.85e-06	26.18
family Bacteroidaceae	insomnia	rs9507307	C	T	13	24910476	0.06	0.013	2.13e-06	4.67e-06	21.91
family Bacteroidales S24 7group	insomnia	rs10872669	G	A	6	151515172	0.123	0.028	9.49e-06	2.08e-05	19.93
family Bacteroidales S24 7group	insomnia	rs12748533	G	T	1	242767252	-0.082	0.017	2.59e-06	3.07e-06	22.61
family Bacteroidales S24 7group	insomnia	rs17043785	T	C	2	53139362	-0.176	0.035	5.12e-07	7.15e-07	25.76
family Bacteroidales S24 7group	insomnia	rs1850003	A	G	15	47340971	0.084	0.018	2.41e-06	4.47e-06	22.34
family Bacteroidales S24 7group	insomnia	rs61508842	T	C	3	158653545	0.123	0.027	7.83e-06	1.2e-05	20.25
family Bacteroidales S24 7group	insomnia	rs7217209	C	T	17	21205200	0.084	0.019	8.43e-06	1.16e-05	20.26
family Bacteroidales S24 7group	insomnia	rs738193	T	C	22	25943322	0.085	0.017	3.82e-07	5.26e-07	26.1
family Bacteroidales S24 7group	insomnia	rs78609301	A	G	6	63236747	-0.087	0.02	7.09e-06	1.34e-05	19.63
family Bacteroidales S24 7group	insomnia	rs941000	T	C	7	90714667	-0.085	0.016	3.16e-07	1.35e-06	27.08
family Bifidobacteriaceae	insomnia	rs10831953	G	A	11	13098051	0.054	0.012	9.95e-06	2.14e-05	18.87
family Bifidobacteriaceae	insomnia	rs12446429	T	C	16	898055	0.081	0.019	8.53e-06	0.000112	18.04
family Bifidobacteriaceae	insomnia	rs13020688	G	A	2	192878532	0.058	0.012	1.57e-06	2.8e-06	22.89
family Bifidobacteriaceae	insomnia	rs182549	T	C	2	136616754	-0.117	0.013	5.94e-20	1.64e-19	85.37
family Bifidobacteriaceae	insomnia	rs4957061	T	C	5	521096	0.057	0.012	1.15e-06	9.12e-06	23.76
family Bifidobacteriaceae	insomnia	rs540489	T	G	17	72897722	-0.063	0.014	5.37e-06	1.69e-05	20.96
family Bifidobacteriaceae	insomnia	rs55888705	A	G	4	1517826	0.054	0.012	8.66e-06	2.07e-05	19.81
family Bifidobacteriaceae	insomnia	rs6899771	A	G	6	97406220	-0.091	0.02	7.28e-06	1.51e-05	20.37
family Bifidobacteriaceae	insomnia	rs7174549	T	C	15	92463303	-0.055	0.012	6.87e-06	1.97e-05	19.59
family Bifidobacteriaceae	insomnia	rs7322849	T	C	13	112859829	0.111	0.02	1.74e-08	3.06e-07	30.32
family Bifidobacteriaceae	insomnia	rs73797465	T	G	5	142793467	-0.094	0.021	4.85e-06	1.57e-05	20.45
family Bifidobacteriaceae	insomnia	rs857444	C	T	6	14617591	0.055	0.012	3.82e-06	6.62e-06	21.08
family Clostridiaceae1	insomnia	rs10875374	T	C	1	101804809	0.054	0.012	8.1e-06	3.21e-05	20.2
family Clostridiaceae1	insomnia	rs12186080	G	A	3	132596627	0.075	0.016	5.34e-06	8.54e-05	21.21
family Clostridiaceae1	insomnia	rs12341505	G	A	9	136710881	0.081	0.018	4.54e-06	2.14e-05	20.63
family Clostridiaceae1	insomnia	rs2795528	G	A	10	43270264	-0.181	0.039	3.81e-06	6.33e-06	21.43
family Clostridiaceae1	insomnia	rs2817172	C	T	1	3041519	0.056	0.012	5.27e-06	8.03e-06	20.67
family Clostridiaceae1	insomnia	rs4723021	T	C	7	30934659	-0.106	0.024	7.42e-06	2.13e-05	19.33
family Clostridiaceae1	insomnia	rs550843	T	C	6	165722832	-0.073	0.017	7.09e-06	2.07e-05	19.04
family Clostridiaceae1	insomnia	rs56188186	A	G	16	87710690	0.097	0.022	8.24e-06	1.2e-05	19.8
family Clostridiaceae1	insomnia	rs62397761	A	G	6	48093014	0.062	0.014	9.08e-06	8.82e-06	20.44
family Clostridiaceae1	insomnia	rs881532	G	A	22	47806774	0.053	0.012	7.9e-06	1.58e-05	20.06
family Clostridiales vadin BB60 group	insomnia	rs10517600	G	T	4	155632958	-0.063	0.014	6.83e-06	1.19e-05	20.24
family Clostridiales vadin BB60 group	insomnia	rs10904722	C	T	10	6714424	-0.067	0.015	5.05e-06	1.39e-05	20.88
family Clostridiales vadin BB60 group	insomnia	rs118104867	C	T	8	123977538	0.214	0.046	3.44e-06	1.15e-05	22.21
family Clostridiales vadin BB60 group	insomnia	rs13409132	A	G	2	205616346	-0.165	0.035	4.37e-06	1.48e-05	22.07
family Clostridiales vadin BB60 group	insomnia	rs17121075	G	A	14	85856796	0.077	0.017	7.91e-06	3.21e-05	19.95
family Clostridiales vadin BB60 group	insomnia	rs2191834	T	G	2	229942951	-0.075	0.016	2.5e-06	6.86e-06	22
family Clostridiales vadin BB60 group	insomnia	rs28691777	C	T	17	58149405	0.137	0.027	6.96e-07	9.37e-07	26.38
family Clostridiales vadin BB60 group	insomnia	rs34088226	A	G	5	4308946	-0.118	0.027	7.66e-06	2.06e-05	19.15
family Clostridiales vadin BB60 group	insomnia	rs55682560	C	T	15	87392290	-0.132	0.026	4.97e-07	8.3e-07	25.33
family Clostridiales vadin BB60 group	insomnia	rs6588624	A	G	1	56849539	0.066	0.014	1.79e-06	6.33e-06	22.99
family Clostridiales vadin BB60 group	insomnia	rs66714985	A	C	8	3305122	0.117	0.025	4.85e-06	1.07e-05	21.45
family Clostridiales vadin BB60 group	insomnia	rs7226487	A	G	18	74373125	-0.064	0.014	3.58e-06	8.27e-06	21.54
family Clostridiales vadin BB60 group	insomnia	rs7538034	T	G	1	71391694	-0.079	0.017	2.37e-06	1.38e-05	22.42
family Clostridiales vadin BB60 group	insomnia	rs7725895	A	G	5	142244898	-0.116	0.024	3.94e-06	2.03e-06	23.38
family Clostridiales vadin BB60 group	insomnia	rs989682	A	G	3	15564453	0.07	0.016	6.85e-06	1.63e-05	20.41
family Coriobacteriaceae	insomnia	rs11073596	G	T	15	86433579	-0.051	0.011	8.14e-06	0.000104	19.91
family Coriobacteriaceae	insomnia	rs11250875	T	C	10	1922731	0.061	0.013	4.83e-06	6.81e-06	21.53
family Coriobacteriaceae	insomnia	rs11656361	A	C	17	8121332	0.077	0.018	8.02e-06	1.89e-05	19.39
family Coriobacteriaceae	insomnia	rs12974142	G	A	19	52895166	0.079	0.018	8.51e-06	2.6e-05	19.86
family Coriobacteriaceae	insomnia	rs13307134	T	C	7	105084680	-0.057	0.013	7.8e-06	2.93e-05	20.07
family Coriobacteriaceae	insomnia	rs1397793	A	G	5	90471451	0.05	0.011	9.77e-06	2.23e-05	19.68
family Coriobacteriaceae	insomnia	rs1816223	G	A	12	11494021	0.059	0.013	4.84e-06	1.27e-05	20.65
family Coriobacteriaceae	insomnia	rs240104	T	C	1	176571431	-0.06	0.013	1.52e-06	3.89e-06	22.63
family Coriobacteriaceae	insomnia	rs2442778	A	G	3	11654412	0.116	0.026	9.03e-06	1.68e-05	20.27
family Coriobacteriaceae	insomnia	rs3025411	A	G	9	136512906	0.093	0.021	8.27e-06	1.95e-05	19.57
family Coriobacteriaceae	insomnia	rs34739816	G	T	17	37376685	0.097	0.021	3.88e-06	1.83e-05	21.59
family Coriobacteriaceae	insomnia	rs67561917	A	G	20	62072077	-0.071	0.015	5.39e-06	1.4e-05	21.49
family Coriobacteriaceae	insomnia	rs719099	A	G	10	65799217	0.078	0.016	5.43e-07	1.04e-06	24.96
family Coriobacteriaceae	insomnia	rs8010111	A	G	14	39660509	0.103	0.023	6.9e-06	2.16e-05	20.33
family Defluviitaleaceae	insomnia	rs112893842	T	C	9	8786663	0.111	0.023	2.75e-06	1.74e-05	22.69
family Defluviitaleaceae	insomnia	rs1582238	C	T	1	118723685	-0.08	0.017	1.69e-06	6.58e-06	23.04
family Defluviitaleaceae	insomnia	rs17051335	C	T	4	122202910	-0.134	0.029	4.58e-06	1.49e-05	21.13
family Defluviitaleaceae	insomnia	rs1908593	T	C	18	59026148	0.07	0.016	7.86e-06	1.66e-05	20.11
family Defluviitaleaceae	insomnia	rs4344384	T	G	10	66407366	-0.071	0.016	5.86e-06	2.01e-05	20.61
family Defluviitaleaceae	insomnia	rs4677103	A	G	3	72207794	0.098	0.02	9.42e-07	1.06e-06	24.6
family Defluviitaleaceae	insomnia	rs540220	C	T	9	93331308	0.124	0.029	9.48e-06	4.54e-05	18.29
family Defluviitaleaceae	insomnia	rs55658617	T	C	21	41811003	0.177	0.036	1.41e-06	2.73e-06	24.01
family Defluviitaleaceae	insomnia	rs72731813	C	T	4	147414743	-0.15	0.029	2.76e-07	5.63e-07	26.05
family Defluviitaleaceae	insomnia	rs9608282	T	G	22	24804081	0.139	0.03	4.61e-06	2.02e-05	21.55
family Defluviitaleaceae	insomnia	rs9725395	A	G	1	85205632	-0.138	0.03	3.41e-06	3.48e-05	21.97
family Desulfovibrionaceae	insomnia	rs112381107	C	T	9	15269705	0.211	0.046	2.82e-06	2.04e-05	21.41
family Desulfovibrionaceae	insomnia	rs11599763	C	T	10	11855599	0.056	0.012	2.5e-06	5.49e-06	22.39
family Desulfovibrionaceae	insomnia	rs17791387	A	G	9	81834426	-0.073	0.015	2.1e-06	6.21e-06	22.31
family Desulfovibrionaceae	insomnia	rs2692012	G	A	1	203991605	-0.114	0.025	1.56e-06	2.79e-05	20.29
family Desulfovibrionaceae	insomnia	rs2838334	G	A	21	45064961	0.057	0.012	3.82e-06	2.61e-05	21.16
family Desulfovibrionaceae	insomnia	rs3935584	C	T	2	233929283	-0.053	0.012	6.78e-06	1.13e-05	20.64
family Desulfovibrionaceae	insomnia	rs4506934	C	T	17	2856662	-0.094	0.02	3.16e-06	4.4e-06	21.95
family Desulfovibrionaceae	insomnia	rs6058181	C	T	20	33694801	0.083	0.017	2.7e-07	4.27e-06	25.25
family Desulfovibrionaceae	insomnia	rs72647048	T	C	8	57865378	-0.077	0.017	9.61e-06	1.71e-05	20.31
family Desulfovibrionaceae	insomnia	rs9928243	C	A	16	71541641	-0.054	0.012	4.48e-06	2.02e-05	21.14
family Enterobacteriaceae	insomnia	rs11026530	T	C	11	22379097	0.082	0.019	9.43e-06	1.44e-05	19.47
family Enterobacteriaceae	insomnia	rs2374342	C	A	2	42133542	0.058	0.013	4.52e-06	5.74e-06	21.34
family Enterobacteriaceae	insomnia	rs35673018	G	A	16	54327745	0.09	0.02	7.63e-06	4.78e-05	19.65
family Enterobacteriaceae	insomnia	rs504442	T	G	18	55145547	0.084	0.019	5.17e-06	2.01e-05	19.73
family Enterobacteriaceae	insomnia	rs62210023	A	G	20	55340092	0.061	0.013	3.13e-06	6.42e-06	21.74
family Enterobacteriaceae	insomnia	rs78143293	A	G	18	57672335	-0.085	0.017	1.2e-06	1.64e-06	24.79
family Enterobacteriaceae	insomnia	rs79757635	C	A	13	110840418	0.076	0.017	9.32e-06	2.84e-05	19.61
family Erysipelotrichaceae	insomnia	rs1074800	G	A	5	3002546	-0.049	0.011	6.15e-06	2.07e-05	20.46
family Erysipelotrichaceae	insomnia	rs10781552	C	T	10	133897233	-0.055	0.012	2.33e-06	3.23e-06	22.63
family Erysipelotrichaceae	insomnia	rs17530232	A	G	13	40385457	0.103	0.022	2.79e-06	7.32e-06	21.04
family Erysipelotrichaceae	insomnia	rs1884466	C	T	1	64139196	-0.048	0.011	9.53e-06	2.76e-05	19.76
family Erysipelotrichaceae	insomnia	rs2300774	A	G	3	195793712	-0.052	0.011	8.95e-07	1.41e-06	24.09
family Erysipelotrichaceae	insomnia	rs290833	T	G	1	97457427	-0.05	0.011	8.03e-06	2.02e-05	19.94
family Erysipelotrichaceae	insomnia	rs35161940	T	C	17	70327224	-0.081	0.017	1.85e-06	3.4e-06	23.12
family Erysipelotrichaceae	insomnia	rs4078432	T	C	14	48997206	0.061	0.013	4.23e-06	5.92e-05	20.72
family Erysipelotrichaceae	insomnia	rs56970041	T	G	14	80357610	0.072	0.016	5.4e-06	4.03e-05	19.39
family Erysipelotrichaceae	insomnia	rs62504403	C	T	8	38803551	0.068	0.013	1.12e-07	2.33e-07	28.37
family Erysipelotrichaceae	insomnia	rs7234058	T	C	18	5830507	-0.095	0.019	9.12e-07	4.76e-06	23.74
family Erysipelotrichaceae	insomnia	rs7826267	G	T	8	2954952	0.084	0.02	9.28e-06	3.88e-05	17.75
family Erysipelotrichaceae	insomnia	rs8003149	C	T	14	56156504	0.054	0.012	4.08e-06	6.09e-06	21.25
family Family XI	insomnia	rs10759623	C	T	9	115821485	-0.162	0.032	5.78e-07	4.13e-06	25.42
family Family XI	insomnia	rs11547158	A	G	7	148921732	-0.178	0.037	2.7e-06	4.05e-06	22.7
family Family XI	insomnia	rs17379710	T	C	11	35334668	-0.116	0.025	3.97e-06	1.63e-05	21.31
family Family XI	insomnia	rs2155352	A	G	11	95357209	-0.151	0.03	6.63e-07	1.14e-06	24.79
family Family XI	insomnia	rs2156611	T	C	18	43345864	-0.112	0.025	9.43e-06	1.51e-05	20.07
family Family XI	insomnia	rs3733511	A	G	4	119955787	0.128	0.027	3.39e-06	1.09e-05	21.8
family Family XI	insomnia	rs488164	G	T	1	239995451	-0.118	0.026	4.8e-06	1.4e-05	21.39
family Family XI	insomnia	rs697771	A	G	16	54115200	-0.118	0.025	3.19e-06	7.64e-06	21.89
family Family XIII	insomnia	rs10404377	A	C	19	16174657	0.05	0.011	6.99e-06	1.47e-05	20.31
family Family XIII	insomnia	rs118170811	A	G	10	102366896	0.152	0.032	1.8e-06	4.97e-06	22.86
family Family XIII	insomnia	rs12904405	A	G	15	94105415	-0.085	0.019	7.67e-06	3.08e-05	19.55
family Family XIII	insomnia	rs1887048	G	A	1	65170838	0.058	0.013	9.65e-06	1.91e-05	20.03
family Family XIII	insomnia	rs3098182	T	G	15	50802980	-0.051	0.011	4.04e-06	1.07e-05	21.32
family Family XIII	insomnia	rs4293737	A	G	3	32373530	-0.112	0.027	8.38e-06	7e-05	17.07
family Family XIII	insomnia	rs482905	G	T	1	166557202	0.06	0.013	3.72e-06	4.29e-06	22
family Family XIII	insomnia	rs6501525	A	G	17	70218627	0.056	0.012	1.24e-06	2.15e-06	23.6
family Family XIII	insomnia	rs66753613	G	A	1	39212021	0.065	0.014	8.08e-06	3.47e-05	20.38
family Family XIII	insomnia	rs6797051	C	T	3	88995218	-0.081	0.017	4.89e-06	1.05e-05	22.12
family Family XIII	insomnia	rs7514702	T	C	1	186914023	-0.066	0.014	3.92e-06	5.71e-06	21.93
family Lachnospiraceae	insomnia	rs10402491	C	T	19	13425799	0.066	0.015	7.58e-06	2.58e-05	19.85
family Lachnospiraceae	insomnia	rs11139361	C	T	9	72179847	-0.049	0.011	4.26e-06	1.44e-05	20.02
family Lachnospiraceae	insomnia	rs112040820	A	G	17	80469064	0.055	0.012	2.42e-06	7.64e-06	22.03
family Lachnospiraceae	insomnia	rs11841382	G	T	13	38004672	-0.072	0.017	9.58e-06	7.3e-05	16.91
family Lachnospiraceae	insomnia	rs11979110	T	C	7	130436459	-0.05	0.011	1.82e-06	6.69e-06	22.73
family Lachnospiraceae	insomnia	rs1205443	A	G	20	36876868	0.05	0.011	7.29e-06	2.88e-05	19.99
family Lachnospiraceae	insomnia	rs12562372	G	T	1	117031337	-0.052	0.011	1.43e-06	3.01e-06	23.32
family Lachnospiraceae	insomnia	rs12760724	A	C	1	214031969	-0.048	0.011	7.27e-06	1.24e-05	20.16
family Lachnospiraceae	insomnia	rs13005175	G	A	2	232469722	-0.099	0.022	8.37e-06	1.75e-05	20.69
family Lachnospiraceae	insomnia	rs146660815	T	C	6	46664437	-0.215	0.048	6.53e-06	1.25e-05	20.36
family Lachnospiraceae	insomnia	rs2159863	A	G	4	10245354	-0.059	0.013	3.7e-06	4.53e-05	20.71
family Lachnospiraceae	insomnia	rs2910921	C	T	5	32348593	-0.16	0.036	8.42e-06	4.04e-05	20.01
family Lachnospiraceae	insomnia	rs3127230	C	T	10	103392503	-0.05	0.011	6.2e-06	3.83e-05	20.14
family Lachnospiraceae	insomnia	rs35524804	T	C	9	100113683	-0.061	0.013	2.45e-06	2.63e-06	23.54
family Lachnospiraceae	insomnia	rs7359994	C	T	19	29408858	0.05	0.011	5.36e-06	1.29e-05	20.01
family Lachnospiraceae	insomnia	rs79086868	T	C	9	133791605	0.078	0.016	3.01e-06	1.26e-05	22.3
family Lachnospiraceae	insomnia	rs959845	T	C	4	186906801	0.049	0.011	5.17e-06	1.26e-05	20.97
family Lachnospiraceae	insomnia	rs9929145	G	A	16	76559184	-0.126	0.025	2.84e-07	9.85e-07	26.28
family Lactobacillaceae	insomnia	rs11674854	C	T	2	28903275	-0.083	0.018	2.6e-06	3.8e-06	22.44
family Lactobacillaceae	insomnia	rs1530559	G	A	2	135755629	0.077	0.018	9.65e-06	2.1e-05	19.06
family Lactobacillaceae	insomnia	rs16861661	G	A	1	18501459	-0.193	0.038	2.7e-07	1.71e-06	25.97
family Lactobacillaceae	insomnia	rs62314653	C	A	4	109896462	0.177	0.039	6.59e-06	8.01e-05	20.38
family Lactobacillaceae	insomnia	rs74599091	A	G	1	179720669	0.192	0.043	7.7e-06	1.05e-05	20.32
family Lactobacillaceae	insomnia	rs768253	T	G	8	69010103	-0.079	0.017	3.61e-06	1.18e-05	21.57
family Lactobacillaceae	insomnia	rs77478751	A	G	3	173151665	-0.219	0.047	5.96e-06	7.13e-06	21.42
family Lactobacillaceae	insomnia	rs921925	A	C	19	6928017	0.1	0.02	5.77e-07	1.46e-06	24.55
family Lactobacillaceae	insomnia	rs9345899	A	G	6	67559323	-0.124	0.028	9.45e-06	2.38e-05	19.77
family Methanobacteriaceae	insomnia	rs10202904	G	T	2	125440268	0.122	0.024	3.01e-07	4.67e-07	26.76
family Methanobacteriaceae	insomnia	rs10424197	A	G	19	46439321	0.111	0.025	9.28e-06	3.03e-05	20.21
family Methanobacteriaceae	insomnia	rs4257531	G	A	3	2086167	0.164	0.036	7.44e-06	1.55e-05	20.32
family Methanobacteriaceae	insomnia	rs56131665	G	A	5	178160975	0.179	0.039	6.18e-06	1.2e-05	20.67
family Methanobacteriaceae	insomnia	rs6508769	C	T	19	28827760	-0.154	0.034	8.23e-06	2.39e-05	19.86
family Methanobacteriaceae	insomnia	rs6776814	T	C	3	15053083	-0.2	0.041	1.63e-06	4.08e-06	23.48
family Methanobacteriaceae	insomnia	rs73068003	G	T	7	10773932	-0.158	0.035	8.45e-06	2.17e-05	20.21
family Methanobacteriaceae	insomnia	rs73457410	A	G	13	41956181	0.215	0.044	1.41e-06	2.6e-06	24.32
family Methanobacteriaceae	insomnia	rs75208022	C	T	12	21338861	-0.227	0.049	5.92e-06	6.52e-06	21.72
family Methanobacteriaceae	insomnia	rs894996	C	A	4	104418307	0.217	0.045	1.88e-06	5.86e-06	23.35
family Oxalobacteraceae	insomnia	rs111966731	T	C	15	93941937	0.204	0.045	4.56e-06	9.86e-06	20.95
family Oxalobacteraceae	insomnia	rs11246212	C	T	11	610277	-0.136	0.029	4.51e-06	5.14e-06	21.75
family Oxalobacteraceae	insomnia	rs12002250	A	C	9	19682558	0.196	0.045	5.53e-06	2.68e-05	19.41
family Oxalobacteraceae	insomnia	rs1569853	T	C	6	38550301	-0.14	0.028	7.45e-07	6.67e-06	24.71
family Oxalobacteraceae	insomnia	rs17138946	G	T	16	5984558	-0.189	0.043	8.09e-06	8.01e-05	19.39
family Oxalobacteraceae	insomnia	rs36057338	G	T	4	189935314	0.182	0.04	6.26e-06	2.36e-05	20.74
family Oxalobacteraceae	insomnia	rs4428215	G	A	3	171947435	0.126	0.023	4.88e-08	1.3e-07	29.81
family Oxalobacteraceae	insomnia	rs561239	A	G	12	18793583	0.106	0.024	7.19e-06	5.38e-05	19.86
family Oxalobacteraceae	insomnia	rs6000536	C	T	22	37421469	-0.118	0.024	7.39e-07	2.61e-06	24.06
family Oxalobacteraceae	insomnia	rs62435498	C	A	7	1794263	0.182	0.04	7.46e-06	1.37e-05	20.53
family Oxalobacteraceae	insomnia	rs736744	T	C	9	87514407	-0.106	0.02	1.49e-07	1.38e-06	27.72
family Oxalobacteraceae	insomnia	rs7993559	A	C	13	23443627	-0.092	0.02	5.04e-06	2.3e-05	20.97
family Oxalobacteraceae	insomnia	rs80330081	A	C	4	67427392	-0.188	0.042	6.64e-06	2.65e-05	19.6
family Oxalobacteraceae	insomnia	rs934049	G	A	2	16056779	0.11	0.024	4.21e-06	6.98e-06	21.15
family Pasteurellaceae	insomnia	rs10965428	C	A	9	22718481	-0.12	0.026	4.29e-06	2.42e-05	21.56
family Pasteurellaceae	insomnia	rs111582866	G	A	16	48742489	-0.114	0.026	7.07e-06	1.92e-05	19.75
family Pasteurellaceae	insomnia	rs12050685	A	G	15	73477482	-0.067	0.015	9.19e-06	2.59e-05	19.38
family Pasteurellaceae	insomnia	rs16970009	A	G	17	32862601	0.187	0.043	7.32e-06	0.000242	19.03
family Pasteurellaceae	insomnia	rs35510	A	G	12	115491973	0.123	0.026	4.02e-06	7.96e-06	21.46
family Pasteurellaceae	insomnia	rs4822728	T	C	22	26891808	0.069	0.015	4.72e-06	1.94e-05	21.16
family Pasteurellaceae	insomnia	rs6972479	A	G	7	116918060	-0.078	0.018	7.75e-06	1.35e-05	19.88
family Pasteurellaceae	insomnia	rs72756943	G	A	5	26531908	0.14	0.03	3.35e-06	8.82e-06	21.31
family Pasteurellaceae	insomnia	rs73139353	A	C	3	97972214	-0.223	0.048	8.71e-06	8.71e-06	21.09
family Pasteurellaceae	insomnia	rs76022354	C	T	10	94306385	0.243	0.05	1.83e-06	1.81e-06	23.56
family Pasteurellaceae	insomnia	rs78909003	T	C	9	105650242	-0.241	0.05	2.05e-06	2.92e-06	23.42
family Pasteurellaceae	insomnia	rs9382510	C	T	6	55448491	-0.088	0.017	2.48e-07	8.68e-07	26.92
family Pasteurellaceae	insomnia	rs9895850	T	C	17	64535013	-0.176	0.041	9.08e-06	5.7e-05	18.5
family Pasteurellaceae	insomnia	rs9938097	C	T	16	84977389	0.071	0.016	8.23e-06	1.27e-05	20.21
family Peptococcaceae	insomnia	rs117452796	A	G	9	9423378	-0.258	0.055	3.15e-06	4e-06	22.04
family Peptococcaceae	insomnia	rs12144792	C	T	1	27418225	0.064	0.014	5.82e-06	1.39e-05	20.79
family Peptococcaceae	insomnia	rs12634826	T	G	3	182984048	-0.074	0.015	1.01e-06	1.86e-06	24.03
family Peptococcaceae	insomnia	rs12992764	T	G	2	188895743	0.068	0.014	1.46e-06	3.38e-06	23.5
family Peptococcaceae	insomnia	rs150600492	A	C	10	129175962	0.136	0.029	2.31e-06	7.62e-06	21.96
family Peptococcaceae	insomnia	rs35703006	G	T	8	28614217	0.081	0.016	4.95e-07	5.48e-06	24.45
family Peptococcaceae	insomnia	rs4990837	G	A	8	3580757	-0.091	0.019	1.74e-06	5.02e-06	23.99
family Peptococcaceae	insomnia	rs75430375	C	T	5	89252884	-0.148	0.032	3.41e-06	5.99e-05	21.71
family Peptococcaceae	insomnia	rs75898026	A	G	13	113561082	-0.082	0.017	2.02e-06	4.54e-06	22.42
family Peptostreptococcaceae	insomnia	rs10805326	A	G	4	14324623	-0.057	0.012	4.03e-06	6.75e-06	21.31
family Peptostreptococcaceae	insomnia	rs117020988	C	T	7	46710977	0.182	0.037	1.03e-06	2.3e-06	24.03
family Peptostreptococcaceae	insomnia	rs12377846	C	A	9	16786784	-0.252	0.051	7.26e-07	2.2e-06	24.26
family Peptostreptococcaceae	insomnia	rs12986312	T	G	19	17414138	0.057	0.013	5.77e-06	1.07e-05	20.61
family Peptostreptococcaceae	insomnia	rs1467258	G	A	17	38216487	0.073	0.016	7.9e-06	3.38e-05	20
family Peptostreptococcaceae	insomnia	rs1520207	T	C	3	151781175	-0.053	0.011	3.17e-06	6.07e-06	21.84
family Peptostreptococcaceae	insomnia	rs4692811	C	T	4	171180190	0.064	0.013	4.21e-07	1.41e-06	25.6
family Peptostreptococcaceae	insomnia	rs59865771	C	T	16	89246670	-0.057	0.013	7.69e-06	0.000109	20.35
family Peptostreptococcaceae	insomnia	rs59987323	C	T	22	37976422	-0.054	0.011	2.7e-06	9.26e-06	22.03
family Peptostreptococcaceae	insomnia	rs61841503	G	A	10	17019559	0.092	0.016	9.8e-09	1.72e-07	32.5
family Peptostreptococcaceae	insomnia	rs6721459	G	A	2	67852836	-0.051	0.011	5.08e-06	5.05e-05	20.73
family Peptostreptococcaceae	insomnia	rs76982728	T	C	7	44312824	0.124	0.027	3.24e-06	1.44e-05	21.65
family Peptostreptococcaceae	insomnia	rs77540684	T	G	10	14650535	0.107	0.025	8.14e-06	2.31e-05	18.88
family Peptostreptococcaceae	insomnia	rs9573937	A	G	13	77351196	-0.069	0.014	1.71e-06	2.65e-06	23.56
family Porphyromonadaceae	insomnia	rs10762312	A	G	10	71571863	0.052	0.012	8.7e-06	5.35e-05	19.43
family Porphyromonadaceae	insomnia	rs10858364	G	T	9	138076081	0.055	0.012	4.31e-06	2.25e-05	20.95
family Porphyromonadaceae	insomnia	rs17065783	A	G	3	62035586	-0.059	0.012	1.79e-06	5.22e-06	23.4
family Porphyromonadaceae	insomnia	rs1980561	A	G	14	63386516	-0.049	0.011	8.95e-06	5.74e-05	19.72
family Porphyromonadaceae	insomnia	rs35233670	T	C	17	63750903	-0.047	0.011	7.91e-06	1.19e-05	19.95
family Porphyromonadaceae	insomnia	rs35961441	A	C	1	240929774	0.092	0.021	8.37e-06	2.72e-05	19.49
family Porphyromonadaceae	insomnia	rs6953849	A	G	7	69251692	0.072	0.015	2.44e-06	3.97e-06	22.7
family Porphyromonadaceae	insomnia	rs7330827	T	C	13	23531802	-0.104	0.024	8.05e-06	2.48e-05	19.14
family Porphyromonadaceae	insomnia	rs864093	A	C	4	149825977	-0.053	0.012	9.6e-06	1.27e-05	20.19
family Prevotellaceae	insomnia	rs12057990	C	T	1	99470269	0.059	0.013	8.97e-06	2.14e-05	19.89
family Prevotellaceae	insomnia	rs12118202	T	C	1	210681370	-0.075	0.015	5.54e-07	9.53e-07	26.07
family Prevotellaceae	insomnia	rs13069367	A	C	3	71801830	-0.054	0.012	7.39e-06	9.94e-06	20.34
family Prevotellaceae	insomnia	rs148376875	T	G	3	170126707	0.085	0.018	2.08e-06	6.28e-06	22.25
family Prevotellaceae	insomnia	rs2206482	T	G	20	9771109	-0.057	0.012	1.3e-06	2.46e-06	23.46
family Prevotellaceae	insomnia	rs2278540	G	A	3	32408916	0.055	0.012	8.44e-06	4.17e-05	20.22
family Prevotellaceae	insomnia	rs34660375	A	G	5	180283881	-0.081	0.018	7.4e-06	2.57e-05	20.43
family Prevotellaceae	insomnia	rs3758087	C	T	8	23714609	-0.056	0.012	8.61e-06	2.33e-05	20.49
family Prevotellaceae	insomnia	rs3860225	A	G	1	111161677	0.084	0.017	5.5e-07	2.44e-06	24.98
family Prevotellaceae	insomnia	rs4493272	T	C	2	118910912	-0.06	0.012	3.02e-07	6.59e-07	26.27
family Prevotellaceae	insomnia	rs4685827	T	C	3	4864877	-0.068	0.015	2.77e-06	7.97e-06	21.84
family Prevotellaceae	insomnia	rs7252711	G	A	19	17460999	0.074	0.016	5.57e-06	1.38e-05	20.93
family Prevotellaceae	insomnia	rs7975087	C	A	12	21404832	-0.06	0.014	7.59e-06	5.58e-05	19.72
family Prevotellaceae	insomnia	rs912860	A	G	14	33706908	0.229	0.048	9.3e-07	5.38e-06	22.48
family Prevotellaceae	insomnia	rs9586501	G	A	13	105075823	0.059	0.013	2.59e-06	1.82e-05	21.67
family Prevotellaceae	insomnia	rs9958960	G	A	18	63018983	-0.091	0.017	1.06e-07	2.21e-07	27.77
family Rhodospirillaceae	insomnia	rs1035406	G	A	5	119372737	-0.114	0.025	5.84e-06	1.19e-05	20.48
family Rhodospirillaceae	insomnia	rs11591293	G	T	10	113419797	0.074	0.016	2.67e-06	7.95e-06	21.92
family Rhodospirillaceae	insomnia	rs13336560	C	T	16	88554243	-0.07	0.016	9.17e-06	2.88e-05	19.71
family Rhodospirillaceae	insomnia	rs1549633	A	C	5	27945645	0.1	0.022	4.7e-06	3.77e-05	20.89
family Rhodospirillaceae	insomnia	rs1923415	A	G	6	89268715	-0.1	0.023	9.64e-06	1.56e-05	19.32
family Rhodospirillaceae	insomnia	rs3754624	C	T	2	225633812	0.097	0.02	1.71e-06	4.12e-06	23.57
family Rhodospirillaceae	insomnia	rs4278423	T	C	10	2670553	0.108	0.024	3.12e-06	5.54e-05	20.81
family Rhodospirillaceae	insomnia	rs55876211	C	T	3	84471266	-0.091	0.02	2.87e-06	2.12e-05	21.56
family Rhodospirillaceae	insomnia	rs61933850	G	A	12	73139398	0.165	0.036	7.23e-06	8.43e-06	20.88
family Rhodospirillaceae	insomnia	rs6679026	T	C	1	78619512	0.112	0.025	9.95e-06	1.42e-05	19.89
family Rhodospirillaceae	insomnia	rs7001029	C	T	8	131958403	0.117	0.026	5.35e-06	2.08e-05	20.17
family Rhodospirillaceae	insomnia	rs72714493	A	G	1	92206218	0.082	0.018	7.35e-06	2.05e-05	20.41
family Rhodospirillaceae	insomnia	rs74354280	C	T	4	134192918	-0.091	0.02	6.67e-06	6.06e-05	19.81
family Rhodospirillaceae	insomnia	rs76784716	A	G	2	169033340	0.136	0.029	1.49e-06	4.66e-06	22.67
family Rhodospirillaceae	insomnia	rs9813022	A	G	3	13726736	-0.084	0.016	2.53e-07	5.84e-07	26.52
family Rikenellaceae	insomnia	rs10217435	C	T	9	86052655	-0.088	0.02	6.51e-06	1.36e-05	20.02
family Rikenellaceae	insomnia	rs10832801	A	C	11	17589129	-0.053	0.012	7.5e-06	3.3e-05	19.01
family Rikenellaceae	insomnia	rs1939881	G	A	11	95304834	-0.106	0.021	5.64e-07	2.48e-06	26.22
family Rikenellaceae	insomnia	rs2447496	A	G	8	99188924	0.055	0.012	6.09e-06	2.79e-05	20.3
family Rikenellaceae	insomnia	rs2833282	G	A	21	32496710	0.071	0.016	4.31e-06	8.3e-06	20.53
family Rikenellaceae	insomnia	rs35909684	A	C	8	144441740	-0.085	0.019	7.1e-06	1.36e-05	19.7
family Rikenellaceae	insomnia	rs36021379	A	G	21	28515912	-0.066	0.014	7.2e-06	9.51e-06	20.5
family Rikenellaceae	insomnia	rs4264350	T	C	15	71658642	-0.053	0.011	1.35e-06	3.15e-06	23.51
family Rikenellaceae	insomnia	rs59663348	G	A	18	4069710	0.057	0.013	6.12e-06	1.3e-05	20.84
family Rikenellaceae	insomnia	rs62532512	A	C	9	14158854	0.05	0.011	2.76e-06	1.13e-05	22.04
family Rikenellaceae	insomnia	rs6744030	C	T	2	174257127	0.07	0.016	9.32e-06	5.86e-05	19.67
family Rikenellaceae	insomnia	rs67705352	T	G	1	19790706	-0.055	0.011	6.58e-07	2.09e-06	24.73
family Rikenellaceae	insomnia	rs6837275	A	G	4	187842232	0.057	0.012	1.45e-06	3.24e-06	23.02
family Rikenellaceae	insomnia	rs7242694	C	T	18	10338470	-0.062	0.013	5.81e-06	3.29e-05	21.04
family Rikenellaceae	insomnia	rs74474130	T	G	14	90270821	0.138	0.03	3.61e-06	4e-05	21.7
family Rikenellaceae	insomnia	rs77885767	C	T	14	21548634	-0.156	0.034	2.85e-06	1.72e-05	21.55
family Rikenellaceae	insomnia	rs9389714	C	T	6	100244667	-0.064	0.014	8.79e-06	1.59e-05	19.72
family Rikenellaceae	insomnia	rs9578457	G	A	13	22867356	-0.141	0.032	3.99e-06	1.34e-05	20.06
family Rikenellaceae	insomnia	rs9603208	G	T	13	38044689	0.082	0.016	1.92e-07	4.15e-07	26.47
family Ruminococcaceae	insomnia	rs10093275	T	C	8	69732887	-0.053	0.012	5.35e-06	9.7e-06	20.96
family Ruminococcaceae	insomnia	rs10166469	C	T	2	29829167	0.053	0.012	8.52e-06	2.69e-05	19.69
family Ruminococcaceae	insomnia	rs1158100	G	A	8	4555684	0.049	0.011	8.61e-06	2.35e-05	19.94
family Ruminococcaceae	insomnia	rs1612733	T	C	1	107661606	0.109	0.024	4.22e-06	1.51e-05	20.86
family Ruminococcaceae	insomnia	rs17376049	T	C	1	61425267	0.085	0.017	7.3e-07	1.32e-06	24.31
family Ruminococcaceae	insomnia	rs2113833	C	T	2	218216801	-0.169	0.036	1.14e-06	4.87e-06	22.7
family Ruminococcaceae	insomnia	rs3009418	A	C	1	147744468	-0.093	0.021	8.69e-06	1.56e-05	19.49
family Ruminococcaceae	insomnia	rs55793120	T	C	12	47384118	0.138	0.027	1.44e-07	8.36e-07	26.97
family Ruminococcaceae	insomnia	rs56199908	T	C	9	2801371	-0.199	0.041	1.66e-06	6.56e-06	23.58
family Ruminococcaceae	insomnia	rs76724913	T	G	1	24473669	0.09	0.02	9.6e-06	1.49e-05	19.68
family Streptococcaceae	insomnia	rs10028567	C	T	4	53657577	-0.093	0.019	3.72e-06	1.66e-06	24.08
family Streptococcaceae	insomnia	rs11110281	T	C	12	100584014	-0.131	0.023	1.4e-08	1.2e-07	33.39
family Streptococcaceae	insomnia	rs16950051	A	G	12	120729505	0.107	0.024	5.34e-06	3.75e-05	20.39
family Streptococcaceae	insomnia	rs2370083	G	T	14	97526750	-0.084	0.018	4.26e-06	7.91e-06	20.86
family Streptococcaceae	insomnia	rs35344081	G	A	16	991253	0.061	0.013	2.64e-06	1.07e-05	22.07
family Streptococcaceae	insomnia	rs4968759	A	G	17	61298020	-0.054	0.011	8.92e-07	1.24e-05	23.91
family Streptococcaceae	insomnia	rs57646748	G	A	4	37452858	-0.088	0.02	7.88e-06	0.000107	19.61
family Streptococcaceae	insomnia	rs6806351	T	C	3	132058723	-0.062	0.014	6.94e-06	2.3e-05	20.81
family Streptococcaceae	insomnia	rs72739637	A	G	15	41663393	0.093	0.019	1.82e-06	5.96e-06	23.36
family Streptococcaceae	insomnia	rs77968078	G	A	1	240441766	-0.099	0.022	7.93e-06	1.62e-05	19.51
family Streptococcaceae	insomnia	rs7916711	A	G	10	28588269	0.096	0.022	6.33e-06	1.39e-05	19.84
family Streptococcaceae	insomnia	rs957755	T	G	7	46778653	-0.064	0.014	7.42e-06	1.23e-05	20.27
family Streptococcaceae	insomnia	rs9903102	C	A	17	80576624	-0.069	0.015	4.92e-06	1.3e-05	20.23
family Veillonellaceae	insomnia	rs111810795	C	T	14	102897930	-0.087	0.018	1.73e-06	3.33e-06	23.06
family Veillonellaceae	insomnia	rs114889439	A	G	13	61597625	-0.254	0.054	6.19e-06	1.07e-05	22.16
family Veillonellaceae	insomnia	rs11700976	C	A	21	35576123	0.05	0.011	9.25e-06	3.99e-05	19.58
family Veillonellaceae	insomnia	rs12186441	G	A	5	132646303	0.208	0.045	4.53e-06	8.43e-06	21.01
family Veillonellaceae	insomnia	rs12668619	A	G	7	21637810	0.055	0.012	2.57e-06	2.88e-05	22.09
family Veillonellaceae	insomnia	rs12741784	C	T	1	50088819	-0.062	0.012	1.28e-07	4.47e-07	27.15
family Veillonellaceae	insomnia	rs1442060	A	G	4	46366067	0.051	0.011	4.51e-06	1.3e-05	21.02
family Veillonellaceae	insomnia	rs1693340	T	C	18	30208691	0.082	0.018	9.25e-06	1.72e-05	20.15
family Veillonellaceae	insomnia	rs2175069	G	A	4	23317124	0.053	0.011	4.64e-06	8.57e-06	21.02
family Veillonellaceae	insomnia	rs2561116	T	G	5	38348199	-0.084	0.019	7.89e-06	3.67e-05	19.96
family Veillonellaceae	insomnia	rs2585520	G	T	13	78785141	-0.09	0.02	5.27e-06	2.16e-05	20.39
family Veillonellaceae	insomnia	rs4263802	A	G	8	138319508	-0.051	0.011	7.45e-06	1.47e-05	19.65
family Veillonellaceae	insomnia	rs4461038	G	A	15	78546996	0.055	0.012	3.73e-06	2.48e-05	21.58
family Veillonellaceae	insomnia	rs4797169	T	C	18	462180	0.059	0.013	4.49e-06	2.03e-05	20.99
family Veillonellaceae	insomnia	rs61264131	A	C	6	139188534	0.202	0.046	6.75e-06	1.93e-05	18.99
family Veillonellaceae	insomnia	rs6692542	G	A	1	244391618	-0.053	0.012	8.68e-06	1.25e-05	20.42
family Veillonellaceae	insomnia	rs6909981	C	T	6	75534152	-0.064	0.014	5.48e-06	3.58e-05	20.3
family Veillonellaceae	insomnia	rs79535861	A	C	13	38326692	0.101	0.021	1.58e-06	2.51e-06	23.65
family Veillonellaceae	insomnia	rs9345168	A	C	6	92380922	-0.051	0.011	8.49e-06	2.18e-05	20.21
family Verrucomicrobiaceae	insomnia	rs111862613	T	C	12	130309670	0.091	0.02	3.73e-06	1.12e-05	21.26
family Verrucomicrobiaceae	insomnia	rs117107102	A	G	18	49473635	0.205	0.043	2.92e-06	8.41e-06	22.49
family Verrucomicrobiaceae	insomnia	rs11729256	T	C	4	95027272	0.075	0.015	6.73e-07	1.1e-06	24.93
family Verrucomicrobiaceae	insomnia	rs12908520	G	A	15	97570657	0.062	0.013	2.15e-06	4.63e-06	22.35
family Verrucomicrobiaceae	insomnia	rs2602429	T	C	16	81063149	-0.075	0.016	2.7e-06	3.42e-06	22.78
family Verrucomicrobiaceae	insomnia	rs4242783	A	G	10	5064327	-0.069	0.015	2.75e-06	9.02e-06	21.7
family Verrucomicrobiaceae	insomnia	rs4936098	G	A	11	130280667	-0.065	0.014	1.13e-06	4.04e-06	22.77
family Verrucomicrobiaceae	insomnia	rs61779207	G	A	1	41074472	-0.076	0.017	6.63e-06	1.35e-05	20.46
family Verrucomicrobiaceae	insomnia	rs74542928	T	C	4	100544188	0.112	0.024	1.65e-06	1.94e-05	22.49
family Verrucomicrobiaceae	insomnia	rs9349825	A	G	6	56341481	-0.07	0.015	2.51e-06	5.89e-06	22.92
family Verrucomicrobiaceae	insomnia	rs941682	G	A	20	31867840	-0.063	0.014	9.58e-06	2.41e-05	19.3
family Victivallaceae	insomnia	rs11671100	A	C	19	711637	-0.16	0.035	4.08e-06	1.01e-05	20.97
family Victivallaceae	insomnia	rs11764871	G	T	7	146808977	0.127	0.026	7.49e-07	1.71e-06	24.54
family Victivallaceae	insomnia	rs2944282	T	C	7	57589803	-0.124	0.026	1.57e-06	2.7e-06	23.35
family Victivallaceae	insomnia	rs34962571	A	C	12	131103256	-0.187	0.042	6.25e-06	4.56e-05	19.96
family Victivallaceae	insomnia	rs4396289	C	T	11	9316730	-0.153	0.029	1.54e-07	4.59e-07	28.09
family Victivallaceae	insomnia	rs61702987	T	C	2	31211657	0.146	0.03	3.08e-06	1.86e-06	23.52
family Victivallaceae	insomnia	rs62570196	C	T	9	111086170	-0.246	0.048	2.7e-07	1.06e-06	25.95
family Victivallaceae	insomnia	rs6545794	A	G	2	60484909	-0.198	0.041	5.97e-07	4.9e-06	23.22
family Victivallaceae	insomnia	rs67832247	C	T	2	2649472	-0.123	0.027	3.24e-06	1.73e-05	21.44
family Victivallaceae	insomnia	rs7077363	G	A	10	95286954	0.149	0.032	2.83e-06	6.15e-06	21.89
family Victivallaceae	insomnia	rs7314815	G	A	12	102525047	0.101	0.023	6.4e-06	2.61e-05	20.08
family Victivallaceae	insomnia	rs7627405	C	T	3	9968555	-0.134	0.03	8.19e-06	1.74e-05	19.81
genus Actinomyces	insomnia	rs2715439	T	C	15	99492313	-0.075	0.016	6.27e-06	8.67e-06	20.52
genus Actinomyces	insomnia	rs34583783	G	T	6	67207371	0.127	0.027	4.49e-06	8.79e-06	22.24
genus Actinomyces	insomnia	rs35011108	A	G	6	133007480	0.233	0.051	6.34e-06	1.52e-05	20.64
genus Actinomyces	insomnia	rs4073240	G	A	6	169224781	0.075	0.017	7.94e-06	1.06e-05	20.06
genus Actinomyces	insomnia	rs4146653	G	A	10	4782841	0.099	0.021	4.5e-06	1.43e-05	21.16
genus Actinomyces	insomnia	rs71315246	A	G	3	101352439	-0.097	0.022	9.83e-06	6.09e-05	19.57
genus Actinomyces	insomnia	rs7915461	C	T	10	127532121	-0.188	0.04	5.92e-06	5.4e-05	21.85
genus Adlercreutzia	insomnia	rs11604400	C	T	11	98386085	-0.103	0.023	9.74e-06	1.84e-05	19.06
genus Adlercreutzia	insomnia	rs13231526	C	A	7	48844151	0.143	0.031	4.81e-06	6.84e-06	21.12
genus Adlercreutzia	insomnia	rs2717140	C	T	18	75009770	-0.119	0.025	2.05e-06	3.3e-06	22.55
genus Adlercreutzia	insomnia	rs55719207	G	A	3	105355971	-0.07	0.016	9.61e-06	3.09e-05	19.58
genus Adlercreutzia	insomnia	rs6664405	T	C	1	69444163	-0.095	0.021	5.23e-06	2.04e-05	20.45
genus Adlercreutzia	insomnia	rs7680684	T	C	4	171281359	0.083	0.017	9.77e-07	1.72e-06	24.37
genus Adlercreutzia	insomnia	rs9490822	C	T	6	123909083	-0.073	0.016	2.54e-06	1.9e-05	22.23
genus Adlercreutzia	insomnia	rs9915817	C	T	17	48864179	-0.075	0.017	8.22e-06	2.52e-05	19.81
genus Akkermansia	insomnia	rs111862613	T	C	12	130309670	0.091	0.02	3.39e-06	1.02e-05	21.45
genus Akkermansia	insomnia	rs117107102	A	G	18	49473635	0.204	0.043	3.01e-06	8.68e-06	22.43
genus Akkermansia	insomnia	rs11729256	T	C	4	95027272	0.075	0.015	6.58e-07	1.07e-06	24.97
genus Akkermansia	insomnia	rs12908520	G	A	15	97570657	0.062	0.013	2.26e-06	4.87e-06	22.25
genus Akkermansia	insomnia	rs2602429	T	C	16	81063149	-0.075	0.016	2.72e-06	3.44e-06	22.77
genus Akkermansia	insomnia	rs4242783	A	G	10	5064327	-0.069	0.015	3e-06	9.77e-06	21.54
genus Akkermansia	insomnia	rs4936098	G	A	11	130280667	-0.065	0.014	1.1e-06	3.97e-06	22.81
genus Akkermansia	insomnia	rs61779207	G	A	1	41074472	-0.076	0.017	6.32e-06	1.29e-05	20.55
genus Akkermansia	insomnia	rs74542928	T	C	4	100544188	0.113	0.024	1.48e-06	1.77e-05	22.69
genus Akkermansia	insomnia	rs9349825	A	G	6	56341481	-0.07	0.015	2.6e-06	6.08e-06	22.86
genus Akkermansia	insomnia	rs941682	G	A	20	31867840	-0.063	0.014	9.17e-06	2.31e-05	19.38
genus Alistipes	insomnia	rs1107244	G	A	13	38057357	0.076	0.017	3.59e-06	1.51e-05	19.64
genus Alistipes	insomnia	rs11769002	G	A	7	62443498	-0.053	0.011	1.45e-06	4.23e-06	23.37
genus Alistipes	insomnia	rs11958296	A	G	5	177755179	-0.098	0.022	9.3e-06	3.05e-05	20.21
genus Alistipes	insomnia	rs12990744	C	T	2	178000949	-0.078	0.017	8.21e-06	4.54e-05	20.16
genus Alistipes	insomnia	rs1689282	A	C	9	14080129	-0.052	0.011	5.28e-06	1.32e-05	20.83
genus Alistipes	insomnia	rs2290844	C	T	10	127787142	0.081	0.019	9.1e-06	5.65e-05	18.04
genus Alistipes	insomnia	rs2450745	A	C	8	144428720	-0.081	0.018	7.12e-06	1.89e-05	19.01
genus Alistipes	insomnia	rs2875322	C	T	11	130887552	0.058	0.013	8.78e-06	1.64e-05	19.54
genus Alistipes	insomnia	rs34417064	A	G	17	52776479	-0.048	0.011	7.01e-06	1.64e-05	20.34
genus Alistipes	insomnia	rs4810359	A	G	20	41191335	-0.065	0.015	7.5e-06	2.12e-05	19.93
genus Alistipes	insomnia	rs62576416	T	C	9	112120264	0.049	0.011	7.5e-06	2.75e-05	20.16
genus Alistipes	insomnia	rs67705352	T	G	1	19790706	-0.053	0.011	1.65e-06	4.74e-06	23.06
genus Alistipes	insomnia	rs7129639	A	C	11	17511427	0.052	0.011	1.78e-06	5.93e-06	22.95
genus Alistipes	insomnia	rs8130320	A	G	21	40580258	-0.049	0.011	4.84e-06	6.91e-06	20.91
genus Allisonella	insomnia	rs1901739	G	T	5	114286707	-0.116	0.025	3.59e-06	1e-05	21.68
genus Allisonella	insomnia	rs35110698	T	C	12	28018998	-0.146	0.032	5.72e-06	1.08e-05	20.8
genus Allisonella	insomnia	rs35778461	C	T	9	100150556	0.147	0.03	1.21e-06	1.76e-06	24.36
genus Allisonella	insomnia	rs594561	T	C	11	88632972	-0.112	0.025	9.41e-06	0.000148	19.88
genus Allisonella	insomnia	rs602075	G	A	9	79110160	-0.169	0.03	3.57e-08	4.33e-08	32.37
genus Allisonella	insomnia	rs6742198	A	G	2	33607071	-0.149	0.032	3.35e-06	7.6e-06	22.21
genus Allisonella	insomnia	rs76904847	G	A	7	137968010	0.149	0.033	6.09e-06	2.48e-05	19.67
genus Allisonella	insomnia	rs7898615	T	G	10	122413451	0.168	0.037	8.87e-06	2.94e-05	20.21
genus Alloprevotella	insomnia	rs12675596	G	T	8	69994816	0.146	0.029	9.64e-07	9.88e-07	25.11
genus Alloprevotella	insomnia	rs2154444	G	T	21	36053643	-0.138	0.031	8.37e-06	1.27e-05	20.02
genus Alloprevotella	insomnia	rs34619204	G	A	21	40993008	-0.156	0.034	8.84e-06	1.26e-05	20.53
genus Alloprevotella	insomnia	rs4364940	A	G	1	234126516	0.126	0.028	8.58e-06	5.99e-05	20.07
genus Alloprevotella	insomnia	rs4680035	G	A	3	152805600	0.12	0.026	4.99e-06	1.12e-05	21.25
genus Alloprevotella	insomnia	rs58212166	A	G	4	189076705	-0.162	0.036	7.94e-06	1.1e-05	20.23
genus Anaerofilum	insomnia	rs10794359	C	T	11	1051715	0.095	0.02	2.23e-06	1.45e-05	22.59
genus Anaerofilum	insomnia	rs1563175	A	C	2	3838940	0.092	0.02	5.54e-06	9.87e-06	20.88
genus Anaerofilum	insomnia	rs17012738	T	G	2	76698142	0.09	0.02	7.24e-06	9.93e-06	20.36
genus Anaerofilum	insomnia	rs17096874	C	T	14	30991358	-0.126	0.027	2.86e-06	5.01e-06	22.07
genus Anaerofilum	insomnia	rs356049	G	A	17	6450532	0.133	0.029	6.56e-06	1.05e-05	20.94
genus Anaerofilum	insomnia	rs4244069	A	G	12	67167461	0.147	0.033	9.81e-06	2.77e-05	20.2
genus Anaerofilum	insomnia	rs4506496	A	G	1	247145690	-0.103	0.021	1.49e-06	4.34e-06	23.46
genus Anaerofilum	insomnia	rs712981	A	C	3	129686434	0.101	0.02	6.83e-07	1.25e-06	24.66
genus Anaerofilum	insomnia	rs79598899	C	T	2	191139151	0.183	0.036	3.75e-07	1.27e-06	26.12
genus Anaerofilum	insomnia	rs816292	T	C	12	117811409	-0.113	0.022	2.64e-07	1.44e-06	26.29
genus Anaerofilum	insomnia	rs9299345	T	C	9	104339812	-0.136	0.03	8.04e-06	1.82e-05	20.35
genus Anaerostipes	insomnia	rs10502061	A	G	11	105615253	0.084	0.019	7.94e-06	7.84e-05	18.94
genus Anaerostipes	insomnia	rs2014785	T	C	3	171100102	0.052	0.011	4.68e-06	1.67e-05	21.12
genus Anaerostipes	insomnia	rs2396460	C	T	2	228018671	0.051	0.011	2.91e-06	6.7e-06	21.9
genus Anaerostipes	insomnia	rs2804244	G	A	10	117383184	0.053	0.011	2.04e-06	1.71e-05	22.88
genus Anaerostipes	insomnia	rs3900776	G	A	9	13525082	-0.11	0.024	2.75e-06	4.93e-06	21.67
genus Anaerostipes	insomnia	rs60983350	G	A	17	2850737	-0.054	0.012	4.42e-06	9.32e-06	21.45
genus Anaerostipes	insomnia	rs62157625	T	C	2	142774333	0.089	0.019	1.45e-06	5.51e-06	22.79
genus Anaerostipes	insomnia	rs62215703	G	A	21	25873624	0.064	0.014	1.98e-06	6.81e-06	22.26
genus Anaerostipes	insomnia	rs6474958	G	A	9	1582701	0.05	0.011	6.74e-06	1.41e-05	19.93
genus Anaerostipes	insomnia	rs6726833	C	A	2	39351569	-0.088	0.019	3.32e-06	1.65e-05	21.46
genus Anaerostipes	insomnia	rs6854026	C	T	4	169690814	0.051	0.011	3.2e-06	9.45e-06	21.73
genus Anaerostipes	insomnia	rs7193624	T	C	16	77574020	-0.075	0.015	5.35e-07	2.55e-06	24.8
genus Anaerostipes	insomnia	rs78735375	A	C	19	1497547	-0.137	0.031	5.33e-06	2.49e-05	20.26
genus Anaerotruncus	insomnia	rs10150232	A	G	14	30418008	0.057	0.012	6.68e-06	3.34e-05	20.62
genus Anaerotruncus	insomnia	rs11018566	A	G	11	89040226	-0.156	0.037	6.14e-06	2.87e-05	18.27
genus Anaerotruncus	insomnia	rs115414803	A	C	4	88163243	-0.144	0.032	6.83e-06	1.79e-05	20.67
genus Anaerotruncus	insomnia	rs1272208	T	G	9	78630894	0.061	0.013	4.28e-06	6.88e-06	22.2
genus Anaerotruncus	insomnia	rs1431492	C	T	3	150855371	-0.065	0.015	7.36e-06	1.83e-05	20.07
genus Anaerotruncus	insomnia	rs17734739	T	C	2	211663702	0.066	0.015	7.43e-06	2.26e-05	19.6
genus Anaerotruncus	insomnia	rs34449434	A	C	12	76523655	-0.05	0.011	9.85e-06	6.12e-05	19.21
genus Anaerotruncus	insomnia	rs4669806	G	T	2	12200752	0.058	0.012	2.42e-06	1.78e-05	21.96
genus Anaerotruncus	insomnia	rs6494922	A	G	15	33459867	0.09	0.02	6.62e-06	1.58e-05	19.94
genus Anaerotruncus	insomnia	rs6563550	T	C	13	38058413	0.088	0.018	2.35e-07	1.18e-06	24.63
genus Anaerotruncus	insomnia	rs7155595	C	A	14	77502546	0.054	0.012	7.55e-06	1.16e-05	20.57
genus Anaerotruncus	insomnia	rs8005030	C	T	14	30607199	0.055	0.012	2.28e-06	5.93e-06	22.13
genus Anaerotruncus	insomnia	rs9347879	T	C	6	165015261	0.051	0.011	4.22e-06	7.31e-05	20.99
genus Bacteroides	insomnia	rs11585893	A	G	1	10644351	-0.074	0.015	1.8e-06	3.67e-06	25.18
genus Bacteroides	insomnia	rs13207588	A	G	6	41519430	-0.059	0.013	7.48e-06	1.56e-05	20.36
genus Bacteroides	insomnia	rs1340391	T	C	1	102960989	-0.059	0.013	6.73e-06	2.75e-05	20.04
genus Bacteroides	insomnia	rs17619981	T	G	19	24342250	0.088	0.019	2.69e-06	4.54e-06	22.19
genus Bacteroides	insomnia	rs2023437	T	C	14	22045949	-0.078	0.017	5.02e-06	9.75e-06	21.78
genus Bacteroides	insomnia	rs66474973	G	T	20	58605432	0.081	0.016	6.81e-07	2.35e-06	24.4
genus Bacteroides	insomnia	rs66710942	T	C	3	77215327	-0.049	0.011	5.86e-06	4.21e-05	20.64
genus Bacteroides	insomnia	rs6795673	C	T	3	10593224	0.054	0.011	3.38e-07	3.85e-06	26.18
genus Bacteroides	insomnia	rs9507307	C	T	13	24910476	0.06	0.013	2.13e-06	4.67e-06	21.91
genus Barnesiella	insomnia	rs11155559	T	C	6	148601905	0.096	0.021	8.92e-06	3.05e-05	20.15
genus Barnesiella	insomnia	rs113258194	A	G	2	180020849	0.099	0.021	7.31e-06	2.43e-05	21.37
genus Barnesiella	insomnia	rs12909713	C	T	15	87145913	-0.055	0.012	4.95e-06	5.29e-05	21.05
genus Barnesiella	insomnia	rs13242616	C	T	7	122021518	0.058	0.012	2.29e-06	1.25e-05	22.46
genus Barnesiella	insomnia	rs199035	G	A	6	23435415	0.056	0.012	3e-06	4.46e-06	21.84
genus Barnesiella	insomnia	rs2276875	A	G	4	5730954	-0.07	0.014	4.65e-07	1.15e-06	24.96
genus Barnesiella	insomnia	rs2428166	G	A	6	110831148	-0.166	0.034	8.51e-07	2.94e-06	24.18
genus Barnesiella	insomnia	rs35177866	A	G	3	181589155	0.092	0.019	2.95e-06	3.37e-06	23.27
genus Barnesiella	insomnia	rs60316894	C	T	12	54872438	-0.121	0.025	1.19e-06	3.52e-06	23.27
genus Barnesiella	insomnia	rs62251337	G	A	3	44327429	0.069	0.015	4.24e-06	2.67e-05	21.38
genus Barnesiella	insomnia	rs72684847	T	C	4	102616869	-0.114	0.025	6.76e-06	1.95e-05	20.29
genus Barnesiella	insomnia	rs76181748	C	T	8	105458416	-0.078	0.017	6.78e-06	9.4e-06	20.58
genus Barnesiella	insomnia	rs77455852	T	G	5	54107036	-0.089	0.02	3.16e-06	7.64e-06	20.77
genus Barnesiella	insomnia	rs79795328	A	G	4	114546595	-0.082	0.018	4.23e-06	1.01e-05	21.53
genus Bifidobacterium	insomnia	rs12022129	A	G	1	207003374	-0.062	0.014	8e-06	1.72e-05	19.87
genus Bifidobacterium	insomnia	rs182549	T	C	2	136616754	-0.12	0.013	1.28e-20	3.72e-20	88.43
genus Bifidobacterium	insomnia	rs2491158	A	G	10	126089703	-0.071	0.016	8.05e-06	2.67e-05	19.88
genus Bifidobacterium	insomnia	rs2686790	C	T	7	48090746	-0.071	0.016	7.5e-06	1.39e-05	20.06
genus Bifidobacterium	insomnia	rs4957061	T	C	5	521096	0.053	0.012	5.78e-06	3.84e-05	20.7
genus Bifidobacterium	insomnia	rs540489	T	G	17	72897722	-0.064	0.014	5.19e-06	1.56e-05	21.12
genus Bifidobacterium	insomnia	rs55888705	A	G	4	1517826	0.055	0.012	6.67e-06	1.59e-05	20.34
genus Bifidobacterium	insomnia	rs5746486	T	C	22	18354272	-0.054	0.012	9e-06	1.71e-05	19.7
genus Bifidobacterium	insomnia	rs62181700	G	A	2	189805784	-0.062	0.013	2.17e-06	7.3e-06	22.67
genus Bifidobacterium	insomnia	rs7322849	T	C	13	112859829	0.112	0.02	1.08e-08	2.18e-07	31.03
genus Bifidobacterium	insomnia	rs73797465	T	G	5	142793467	-0.095	0.021	4.38e-06	1.34e-05	20.77
genus Bifidobacterium	insomnia	rs75344046	C	T	21	31861790	0.232	0.051	4.86e-06	9.74e-06	21.09
genus Bifidobacterium	insomnia	rs857444	C	T	6	14617591	0.056	0.012	3.57e-06	6.19e-06	21.21
genus Bilophila	insomnia	rs11069458	C	T	13	102402685	0.068	0.016	7.72e-06	6.86e-05	19.29
genus Bilophila	insomnia	rs1241171	G	A	1	103299921	-0.069	0.015	4.24e-06	2.48e-05	21.28
genus Bilophila	insomnia	rs1571225	T	C	9	4940871	-0.083	0.017	1.12e-06	4.49e-06	23.48
genus Bilophila	insomnia	rs1969927	A	G	12	100786847	-0.056	0.013	9.07e-06	3.21e-05	19.78
genus Bilophila	insomnia	rs2728491	T	G	7	47211732	0.063	0.014	6.33e-06	9.58e-06	20.24
genus Bilophila	insomnia	rs3827020	C	T	20	61980991	0.077	0.016	1.79e-06	3e-06	22.77
genus Bilophila	insomnia	rs4798126	G	A	18	3765773	0.073	0.017	7.15e-06	2.13e-05	19.03
genus Bilophila	insomnia	rs542415	T	C	15	50011554	-0.061	0.013	4.71e-06	9.75e-06	21.15
genus Bilophila	insomnia	rs60178956	G	A	8	90878338	-0.062	0.014	8.06e-06	1.52e-05	19.5
genus Bilophila	insomnia	rs6793291	A	C	3	194419531	-0.113	0.024	3.11e-06	2.34e-05	21.77
genus Bilophila	insomnia	rs72676854	T	C	8	109990939	0.123	0.027	5.62e-06	1.26e-05	21.01
genus Bilophila	insomnia	rs7802841	A	C	7	138583840	-0.067	0.014	1.77e-06	2.22e-06	23.68
genus Bilophila	insomnia	rs9899990	A	G	17	9121579	-0.103	0.023	9.07e-06	4e-05	19.28
genus Blautia	insomnia	rs115043014	G	A	1	175757311	-0.207	0.044	5.19e-06	4.44e-06	22.06
genus Blautia	insomnia	rs2788271	G	T	1	219117743	0.058	0.013	7.16e-06	2.34e-05	18.59
genus Butyricicoccus	insomnia	rs10084203	G	A	2	191304149	-0.055	0.012	8.59e-06	7.86e-05	19.79
genus Butyricicoccus	insomnia	rs12034718	G	A	1	67379595	-0.07	0.016	9.58e-06	2.17e-05	19.64
genus Butyricicoccus	insomnia	rs12585793	T	C	13	27018240	-0.262	0.056	5.79e-06	1.62e-05	21.56
genus Butyricicoccus	insomnia	rs2017189	T	G	4	7460153	0.051	0.011	3.87e-06	2.05e-05	21.15
genus Butyricicoccus	insomnia	rs4962426	T	G	10	126908208	-0.061	0.014	7.38e-06	1.32e-05	20.4
genus Butyricicoccus	insomnia	rs56221232	T	C	2	153453410	0.083	0.017	7.62e-07	8.12e-06	24.47
genus Butyricicoccus	insomnia	rs62478070	T	G	7	157688150	0.224	0.049	5.94e-06	1.89e-05	20.49
genus Butyricicoccus	insomnia	rs7322368	C	T	13	100213990	-0.082	0.018	5.52e-06	1.54e-05	19.83
genus Butyricimonas	insomnia	rs11228830	A	G	11	56664962	0.135	0.03	6.55e-06	2.05e-05	20.55
genus Butyricimonas	insomnia	rs113054641	G	A	21	16550389	-0.145	0.027	1.74e-07	3.18e-07	27.84
genus Butyricimonas	insomnia	rs12304031	G	A	12	129438771	-0.086	0.02	6.7e-06	0.0002	19.21
genus Butyricimonas	insomnia	rs12458763	A	C	18	34091618	0.122	0.027	6.37e-06	1.19e-05	20.49
genus Butyricimonas	insomnia	rs1862649	G	A	16	22172866	0.113	0.025	4.76e-06	1.75e-05	20.78
genus Butyricimonas	insomnia	rs2114713	G	T	15	80528373	0.063	0.014	6.88e-06	3.1e-05	20.36
genus Butyricimonas	insomnia	rs62130338	A	G	19	49162501	0.073	0.016	3.9e-06	7.32e-06	21.41
genus Butyricimonas	insomnia	rs62390301	T	C	5	159867647	-0.087	0.017	7.42e-07	1.02e-06	24.92
genus Butyricimonas	insomnia	rs7083431	A	C	10	72711156	0.07	0.014	8.85e-07	2.13e-06	23.73
genus Butyricimonas	insomnia	rs71428626	G	T	2	83093264	-0.133	0.029	4.8e-06	1.97e-05	21.11
genus Butyricimonas	insomnia	rs72814525	A	G	10	72443070	0.066	0.015	8.25e-06	1.82e-05	19.67
genus Butyricimonas	insomnia	rs78453362	A	G	3	78740009	-0.149	0.033	4.06e-06	1.37e-05	20.89
genus Butyricimonas	insomnia	rs9657374	C	T	8	4834406	0.068	0.015	4.5e-06	6.38e-06	21.11
genus Butyrivibrio	insomnia	rs1007475	G	T	6	148403405	0.118	0.026	7.92e-06	1.06e-05	20.42
genus Butyrivibrio	insomnia	rs11761679	T	C	7	150596929	0.155	0.032	2.2e-06	4.09e-06	23.17
genus Butyrivibrio	insomnia	rs142855850	A	G	10	22587900	0.205	0.046	6.86e-06	1.69e-05	20.11
genus Butyrivibrio	insomnia	rs16934069	T	C	9	119693164	-0.134	0.03	8.86e-06	1.8e-05	19.96
genus Butyrivibrio	insomnia	rs16941336	C	T	17	20575697	0.127	0.027	1.53e-06	5.42e-06	22.64
genus Butyrivibrio	insomnia	rs17163238	G	A	5	128976021	0.141	0.031	5.51e-06	1.6e-05	20.8
genus Butyrivibrio	insomnia	rs4537857	T	C	13	27292666	-0.125	0.026	1.8e-06	3.87e-06	22.79
genus Butyrivibrio	insomnia	rs486484	A	G	20	811507	-0.108	0.024	6.61e-06	1.01e-05	20.38
genus Butyrivibrio	insomnia	rs4928024	G	A	3	54288503	0.175	0.039	8.19e-06	1.13e-05	20.14
genus Butyrivibrio	insomnia	rs72723662	C	T	14	76065563	0.224	0.045	7.86e-07	1.91e-06	24.87
genus Butyrivibrio	insomnia	rs74622183	A	G	14	34150977	-0.201	0.043	2.46e-06	4.59e-05	22.04
genus Butyrivibrio	insomnia	rs77356209	T	C	18	10267733	0.217	0.048	6.66e-06	1.05e-05	20.14
genus Butyrivibrio	insomnia	rs7752361	G	A	6	111780705	0.119	0.024	7.69e-07	2.4e-06	24.69
genus Butyrivibrio	insomnia	rs7763512	A	G	6	21960091	-0.12	0.025	3.11e-06	1.04e-05	22.37
genus Butyrivibrio	insomnia	rs9349693	G	A	6	53939724	-0.118	0.026	5.55e-06	1.63e-05	20.61
genus Candidatus Soleaferrea	insomnia	rs10090365	G	A	8	138638199	0.083	0.018	4.17e-06	1.31e-05	21.25
genus Candidatus Soleaferrea	insomnia	rs10108780	A	G	8	123882833	-0.093	0.02	3.64e-06	2.14e-05	21.59
genus Candidatus Soleaferrea	insomnia	rs10809135	C	T	9	10611282	-0.083	0.018	5.47e-06	1.14e-05	20.94
genus Candidatus Soleaferrea	insomnia	rs36155147	T	C	7	352368	-0.105	0.024	5.41e-06	7.44e-05	18.97
genus Candidatus Soleaferrea	insomnia	rs4294381	C	T	1	224688107	-0.112	0.023	1.37e-06	2.27e-06	23.42
genus Candidatus Soleaferrea	insomnia	rs4678258	T	C	3	137945192	0.099	0.022	5.53e-06	2.21e-05	20.91
genus Candidatus Soleaferrea	insomnia	rs6489992	A	G	12	115352769	-0.084	0.019	7.89e-06	1.46e-05	20.19
genus Candidatus Soleaferrea	insomnia	rs6494306	A	G	15	62394540	-0.097	0.021	5.8e-06	9.69e-06	20.47
genus Candidatus Soleaferrea	insomnia	rs7400877	C	T	14	76403542	0.095	0.021	9.29e-06	2.43e-05	19.98
genus Candidatus Soleaferrea	insomnia	rs830151	A	G	19	47985753	-0.195	0.035	4.26e-08	5.72e-08	31.27
genus Candidatus Soleaferrea	insomnia	rs9973954	G	A	2	19885907	-0.089	0.02	5.95e-06	1.02e-05	20.84
genus Catenibacterium	insomnia	rs12404911	C	T	1	240118443	0.141	0.03	2.8e-06	8.36e-06	21.41
genus Catenibacterium	insomnia	rs212393	A	G	6	159485742	0.135	0.029	3.62e-06	2.62e-05	22.33
genus Catenibacterium	insomnia	rs73128290	A	G	7	57364320	0.13	0.028	4.29e-06	1.53e-05	20.78
genus Catenibacterium	insomnia	rs77285108	G	A	4	122282768	-0.162	0.035	3.63e-06	6.59e-06	20.96
genus Catenibacterium	insomnia	rs7742829	C	T	6	105089665	0.114	0.025	5.61e-06	1.48e-05	20.65
genus Christensenellaceae R 7group	insomnia	rs10461257	A	G	4	156131004	-0.055	0.012	6.51e-06	3.63e-05	20.45
genus Christensenellaceae R 7group	insomnia	rs17081797	A	G	18	67555560	-0.09	0.02	3.34e-06	7.46e-05	19.6
genus Christensenellaceae R 7group	insomnia	rs60954665	T	G	19	35883736	0.05	0.011	7.13e-06	3.93e-05	20.22
genus Christensenellaceae R 7group	insomnia	rs62132810	A	G	19	49279227	-0.083	0.018	5.67e-06	6.5e-06	21.29
genus Christensenellaceae R 7group	insomnia	rs62190261	A	C	2	230943099	0.096	0.021	8.74e-06	1.85e-05	19.92
genus Christensenellaceae R 7group	insomnia	rs62467127	C	T	7	118096925	0.114	0.025	3.25e-06	1.02e-05	20.51
genus Christensenellaceae R 7group	insomnia	rs73952017	C	T	18	1779609	-0.086	0.019	8.46e-06	1.63e-05	19.68
genus Christensenellaceae R 7group	insomnia	rs78521377	C	T	10	126448374	0.125	0.027	5.61e-06	8.48e-06	20.69
genus Christensenellaceae R 7group	insomnia	rs79150079	C	A	5	29352420	0.122	0.027	9.42e-06	1.22e-05	20.12
genus Christensenellaceae R 7group	insomnia	rs892686	A	G	9	83043376	0.051	0.011	3.97e-06	8.62e-06	21.31
genus Clostridium innocuum group	insomnia	rs10074000	T	C	5	113126539	-0.103	0.023	7e-06	1.71e-05	20.36
genus Clostridium innocuum group	insomnia	rs10506058	A	G	12	30268485	0.1	0.022	8.92e-06	0.000129	20.18
genus Clostridium innocuum group	insomnia	rs1942371	G	A	18	69274308	-0.158	0.034	4.06e-06	2.37e-05	21.34
genus Clostridium innocuum group	insomnia	rs40656	C	T	5	9368158	0.143	0.031	8.62e-06	7.95e-06	21.04
genus Clostridium innocuum group	insomnia	rs4869133	G	A	5	95717619	-0.181	0.041	7.24e-06	2.54e-05	19.45
genus Clostridium innocuum group	insomnia	rs61267978	T	C	18	6348227	0.147	0.032	5.59e-06	0.000128	21.01
genus Clostridium innocuum group	insomnia	rs6577484	G	A	1	8419420	0.16	0.036	8.41e-06	1.35e-05	19.76
genus Clostridium innocuum group	insomnia	rs6890185	C	T	5	71186626	-0.113	0.023	1.12e-06	2.4e-06	23.67
genus Clostridium innocuum group	insomnia	rs77845139	A	G	15	59704208	-0.115	0.026	8.41e-06	2.23e-05	19.99
genus Clostridium sensustricto1	insomnia	rs11264403	G	A	1	155676492	-0.139	0.033	7.76e-06	0.000168	17.29
genus Clostridium sensustricto1	insomnia	rs115807074	A	G	5	84997131	-0.227	0.049	4.32e-06	1.72e-05	21.31
genus Clostridium sensustricto1	insomnia	rs116847295	C	T	12	43485015	0.11	0.025	4.58e-06	0.000207	20
genus Clostridium sensustricto1	insomnia	rs12341505	G	A	9	136710881	0.081	0.018	4.82e-06	2.56e-05	20.26
genus Clostridium sensustricto1	insomnia	rs2795528	G	A	10	43270264	-0.184	0.039	2.72e-06	4.56e-06	22.08
genus Clostridium sensustricto1	insomnia	rs2817172	C	T	1	3041519	0.058	0.012	2.77e-06	4.51e-06	21.81
genus Clostridium sensustricto1	insomnia	rs550843	T	C	6	165722832	-0.078	0.017	2.05e-06	6.23e-06	21.43
genus Collinsella	insomnia	rs10890671	C	T	11	107123199	0.054	0.012	6.52e-06	4.45e-05	20.45
genus Collinsella	insomnia	rs11597285	G	T	10	8589813	-0.054	0.012	9.38e-06	1.57e-05	19.91
genus Collinsella	insomnia	rs1496626	T	C	19	31760841	-0.072	0.016	6.78e-06	1.4e-05	19.98
genus Collinsella	insomnia	rs149807560	C	A	19	56526640	-0.104	0.024	7.1e-06	1.46e-05	19.54
genus Collinsella	insomnia	rs2103510	G	A	21	29355467	0.079	0.017	2.42e-06	9.74e-06	21.86
genus Collinsella	insomnia	rs62448871	C	A	7	24465024	-0.054	0.012	6.78e-06	3.32e-05	20.16
genus Collinsella	insomnia	rs73052258	G	A	2	195739311	0.093	0.02	1.72e-06	1.78e-05	21.07
genus Collinsella	insomnia	rs75672793	A	G	4	149818294	-0.109	0.024	6.14e-06	4.18e-05	20.5
genus Collinsella	insomnia	rs9541268	C	A	13	68610061	0.096	0.02	8.79e-07	4.83e-06	23.66
genus Coprobacter	insomnia	rs11532348	C	T	12	98289796	-0.104	0.023	5.71e-06	8.58e-06	20.99
genus Coprobacter	insomnia	rs12684609	T	C	9	137784868	0.101	0.022	6.1e-06	9.94e-06	20.93
genus Coprobacter	insomnia	rs12996055	A	C	2	137223458	0.092	0.021	8.08e-06	2.36e-05	19.38
genus Coprobacter	insomnia	rs143662916	C	T	11	103549974	0.253	0.054	3.07e-06	4.14e-06	21.99
genus Coprobacter	insomnia	rs189356	G	A	20	57574851	0.078	0.017	6.26e-06	8.96e-06	20.64
genus Coprobacter	insomnia	rs213863	T	C	6	97234939	0.089	0.019	2.35e-06	8.37e-06	22.19
genus Coprobacter	insomnia	rs28402691	T	C	4	96389240	0.111	0.025	9.56e-06	2.32e-05	19.42
genus Coprobacter	insomnia	rs305411	A	G	1	88233128	0.129	0.026	1.01e-06	5.53e-06	23.86
genus Coprobacter	insomnia	rs3828477	G	T	3	46483717	-0.091	0.02	2.89e-06	2.15e-05	21.73
genus Coprobacter	insomnia	rs72821405	T	C	6	4714797	-0.147	0.032	4.76e-06	8.34e-06	21.21
genus Coprobacter	insomnia	rs74919520	G	A	2	32242452	0.126	0.028	5.76e-06	6.17e-05	20.7
genus Coprococcus1	insomnia	rs1010560	C	A	1	30400301	0.058	0.012	1.96e-06	6.21e-06	22.35
genus Coprococcus1	insomnia	rs12794898	G	T	11	124554061	0.09	0.02	4.92e-06	1.11e-05	20.98
genus Coprococcus1	insomnia	rs1519491	T	C	2	22079770	0.05	0.011	8.95e-06	4.4e-05	19.32
genus Coprococcus1	insomnia	rs1576241	A	G	6	72529277	-0.051	0.011	3.33e-06	9.42e-06	21.71
genus Coprococcus1	insomnia	rs2907920	G	A	19	2600717	-0.056	0.013	7.65e-06	1.48e-05	19.58
genus Coprococcus1	insomnia	rs4277593	G	A	20	4319420	-0.059	0.011	1.14e-07	1.29e-06	28.39
genus Coprococcus1	insomnia	rs56405618	A	G	4	174468316	-0.09	0.019	1.57e-06	4.73e-06	23.09
genus Coprococcus1	insomnia	rs73031725	T	C	11	134622282	0.168	0.036	1.98e-06	4.34e-06	22.26
genus Coprococcus1	insomnia	rs73167075	T	C	3	165693143	0.057	0.013	8.57e-06	5.74e-05	20.18
genus Coprococcus1	insomnia	rs74101919	T	C	1	95424321	-0.072	0.014	1.03e-06	3.35e-06	24.71
genus Coprococcus1	insomnia	rs946513	T	C	10	15913820	-0.206	0.046	8.62e-06	2.43e-05	20.03
genus Coprococcus2	insomnia	rs10070053	A	G	5	34794789	0.059	0.014	7.65e-06	2.12e-05	19.27
genus Coprococcus2	insomnia	rs12634070	T	C	3	180544880	0.074	0.016	9.95e-06	1.6e-05	19.94
genus Coprococcus2	insomnia	rs2482516	C	T	9	25554068	0.075	0.016	4.72e-06	1.05e-05	21
genus Coprococcus2	insomnia	rs35890118	A	G	10	129715759	-0.067	0.015	8.26e-06	1.02e-05	20.3
genus Coprococcus2	insomnia	rs61823518	A	C	1	223688236	-0.096	0.022	6.68e-06	2.53e-05	19.61
genus Coprococcus2	insomnia	rs6677933	C	T	1	112139008	-0.08	0.016	1.19e-06	1.64e-06	23.99
genus Coprococcus2	insomnia	rs72680320	T	C	4	131125786	-0.065	0.014	2.27e-06	1.45e-05	21.77
genus Coprococcus2	insomnia	rs9426473	A	G	1	4210455	0.073	0.016	6.31e-06	2.24e-05	20.24
genus Coprococcus3	insomnia	rs10810043	G	A	9	13799809	-0.052	0.012	9.27e-06	6.21e-05	19.78
genus Coprococcus3	insomnia	rs11077359	C	T	17	76343961	0.065	0.015	9.64e-06	4.75e-05	18.81
genus Coprococcus3	insomnia	rs11080344	C	T	17	26104511	0.052	0.011	4.79e-06	2.07e-05	20.91
genus Coprococcus3	insomnia	rs13247359	G	A	7	76357726	0.051	0.011	7.33e-06	1.53e-05	20.53
genus Coprococcus3	insomnia	rs13394391	C	T	2	240727657	-0.071	0.015	2.2e-06	5.38e-06	22.09
genus Coprococcus3	insomnia	rs178271	C	T	22	21331556	-0.145	0.029	7.81e-07	2.23e-06	24.37
genus Coprococcus3	insomnia	rs4575475	A	G	14	99141751	-0.062	0.014	7.04e-06	1.25e-05	20.22
genus Coprococcus3	insomnia	rs7521171	A	G	1	149998497	0.06	0.013	4.32e-06	1.09e-05	21.28
genus Coprococcus3	insomnia	rs8100692	T	C	19	40032132	0.058	0.011	4.16e-07	1.69e-06	25.89
genus Defluviitaleaceae UCG011	insomnia	rs112893842	T	C	9	8786663	0.114	0.023	1.45e-06	9.91e-06	23.9
genus Defluviitaleaceae UCG011	insomnia	rs1582238	C	T	1	118723685	-0.081	0.017	1.57e-06	6.19e-06	23.17
genus Defluviitaleaceae UCG011	insomnia	rs2892880	G	A	4	120741726	0.082	0.018	6.83e-06	2.06e-05	20.26
genus Defluviitaleaceae UCG011	insomnia	rs4344384	T	G	10	66407366	-0.072	0.016	4.83e-06	1.68e-05	20.98
genus Defluviitaleaceae UCG011	insomnia	rs4677103	A	G	3	72207794	0.098	0.02	9.6e-07	1.07e-06	24.58
genus Defluviitaleaceae UCG011	insomnia	rs55658617	T	C	21	41811003	0.174	0.036	2.15e-06	4.13e-06	23.17
genus Defluviitaleaceae UCG011	insomnia	rs72731813	C	T	4	147414743	-0.147	0.029	4.33e-07	8.76e-07	25.17
genus Defluviitaleaceae UCG011	insomnia	rs9608282	T	G	22	24804081	0.143	0.03	2.52e-06	1.16e-05	22.73
genus Defluviitaleaceae UCG011	insomnia	rs9725395	A	G	1	85205632	-0.138	0.03	3.52e-06	3.58e-05	21.91
genus Desulfovibrio	insomnia	rs12031543	T	C	1	68664315	-0.127	0.028	6.55e-06	1.31e-05	20.36
genus Desulfovibrio	insomnia	rs13066142	G	A	3	67478973	0.119	0.025	3.79e-06	3.6e-06	22.55
genus Desulfovibrio	insomnia	rs16863365	A	G	2	198089911	0.109	0.023	1.79e-06	5.8e-06	23.23
genus Desulfovibrio	insomnia	rs2032031	G	A	10	130170270	0.065	0.015	9.14e-06	2.33e-05	19.4
genus Desulfovibrio	insomnia	rs2456226	A	C	5	52633741	0.085	0.017	8.55e-07	1.65e-06	24.49
genus Desulfovibrio	insomnia	rs2590913	A	G	13	64264446	-0.154	0.034	6.65e-06	2.33e-05	20.72
genus Desulfovibrio	insomnia	rs2853179	T	C	8	105462047	-0.081	0.017	2.42e-06	8.51e-06	21.72
genus Desulfovibrio	insomnia	rs4797774	A	G	18	13447995	-0.213	0.047	5.64e-06	1.11e-05	20.45
genus Desulfovibrio	insomnia	rs6580353	T	C	5	139410687	0.077	0.017	4.94e-06	5.44e-05	20.63
genus Desulfovibrio	insomnia	rs72647089	T	G	8	57972916	-0.107	0.024	8.3e-06	4.28e-05	19.84
genus Dialister	insomnia	rs10138457	T	C	14	102458052	-0.113	0.026	7.88e-06	0.000146	18.63
genus Dialister	insomnia	rs10938938	A	G	4	23294359	0.077	0.017	7.37e-06	2.74e-05	20.48
genus Dialister	insomnia	rs11071887	T	C	15	32955095	0.066	0.015	5.91e-06	2.09e-05	20.5
genus Dialister	insomnia	rs11166701	G	A	8	138295725	-0.066	0.013	5.51e-07	1.19e-06	24.7
genus Dialister	insomnia	rs2314294	T	C	16	9336862	0.087	0.019	8.08e-06	2.26e-05	19.98
genus Dialister	insomnia	rs2435610	A	C	7	150890034	0.065	0.014	5.93e-06	1.26e-05	20.39
genus Dialister	insomnia	rs4747450	C	A	10	23199653	0.067	0.015	5.84e-06	2.36e-05	20.49
genus Dialister	insomnia	rs4753063	A	G	11	92267129	0.06	0.013	4.86e-06	1.84e-05	21.02
genus Dialister	insomnia	rs75416973	A	G	1	172809633	0.073	0.016	9.46e-06	1.36e-05	19.54
genus Dialister	insomnia	rs764177	C	A	3	45809449	-0.06	0.014	9.61e-06	2.89e-05	19.74
genus Dialister	insomnia	rs76680460	G	A	9	25447080	-0.161	0.036	8.19e-06	5.98e-05	19.6
genus Dorea	insomnia	rs11150408	G	T	16	81803497	-0.049	0.011	7.06e-06	2.58e-05	20.04
genus Dorea	insomnia	rs12537781	T	C	7	154978183	-0.056	0.013	9.15e-06	1.58e-05	19.67
genus Dorea	insomnia	rs13279148	G	A	8	127905865	0.072	0.015	2.25e-06	1.17e-05	22.48
genus Dorea	insomnia	rs1899291	T	C	4	60992340	-0.07	0.015	4.57e-06	1.11e-05	21.52
genus Dorea	insomnia	rs3005511	G	A	6	74605806	-0.052	0.011	5.29e-06	1.39e-05	20.92
genus Dorea	insomnia	rs345219	G	T	3	6826520	0.05	0.011	8.8e-06	4.59e-05	19.5
genus Dorea	insomnia	rs3752849	G	A	11	8729057	0.164	0.037	7.68e-06	2.58e-05	20.03
genus Dorea	insomnia	rs4793307	C	T	17	70733523	0.057	0.012	4.01e-06	5.72e-06	21.98
genus Dorea	insomnia	rs62503162	A	G	8	15768657	-0.097	0.019	7.47e-07	1.09e-06	25.11
genus Dorea	insomnia	rs73729431	C	T	6	25078050	-0.137	0.03	3.17e-06	9.95e-06	20.99
genus Eggerthella	insomnia	rs112205261	T	C	1	9136139	-0.189	0.04	3.35e-06	5.59e-06	21.84
genus Eggerthella	insomnia	rs13070736	A	C	3	20807454	-0.121	0.027	7.62e-06	2.1e-05	19.89
genus Eggerthella	insomnia	rs1784446	A	G	11	102461599	-0.091	0.02	5.23e-06	1.01e-05	21
genus Eggerthella	insomnia	rs2223081	A	G	21	29778032	-0.103	0.022	3.89e-06	2.28e-05	21.52
genus Eggerthella	insomnia	rs2240838	G	A	7	38335954	-0.098	0.02	7.36e-07	1.53e-06	24.61
genus Eggerthella	insomnia	rs2877457	G	A	4	70483957	-0.093	0.021	9.03e-06	2.85e-05	19.78
genus Eggerthella	insomnia	rs3851328	G	T	2	45453805	0.108	0.024	4.18e-06	9.88e-06	20.76
genus Eggerthella	insomnia	rs4985746	A	G	17	17098213	-0.111	0.025	5.71e-06	7.5e-05	19.92
genus Eggerthella	insomnia	rs6430926	T	C	2	141337454	-0.088	0.02	8.37e-06	6.65e-05	19.92
genus Eggerthella	insomnia	rs67490567	T	C	15	65691324	0.108	0.025	8.94e-06	2.17e-05	19.54
genus Eggerthella	insomnia	rs76663501	C	T	20	55647869	0.175	0.038	4.83e-06	1.03e-05	21.45
genus Eisenbergiella	insomnia	rs11027642	C	T	11	24001840	0.129	0.028	4.92e-06	9.24e-06	20.51
genus Eisenbergiella	insomnia	rs11079158	T	C	17	53367641	0.101	0.023	7.35e-06	2.86e-05	19.92
genus Eisenbergiella	insomnia	rs11938607	C	T	4	189060431	-0.098	0.022	8.22e-06	2.97e-05	20.39
genus Eisenbergiella	insomnia	rs12257723	A	C	10	109417101	-0.095	0.021	8.85e-06	3.82e-05	20.28
genus Eisenbergiella	insomnia	rs12710729	C	A	2	19973210	0.089	0.02	9.84e-06	1.56e-05	20.14
genus Eisenbergiella	insomnia	rs13258851	A	G	8	55330814	0.137	0.03	7.75e-06	2.15e-05	20.56
genus Eisenbergiella	insomnia	rs1508033	A	C	15	53375201	0.092	0.02	3.23e-06	6.63e-06	21.86
genus Eisenbergiella	insomnia	rs1553971	T	G	3	111419486	0.121	0.026	5.27e-06	9.25e-06	21.15
genus Eisenbergiella	insomnia	rs2683098	T	C	15	36178565	-0.107	0.023	2.24e-06	5.11e-06	22.72
genus Eisenbergiella	insomnia	rs3812426	A	G	8	50822676	-0.106	0.022	2.72e-06	2.58e-05	22.55
genus Eisenbergiella	insomnia	rs4462860	G	A	21	21610254	0.094	0.02	4.16e-06	6.16e-06	21.8
genus Enterorhabdus	insomnia	rs10098492	T	C	8	113109756	0.132	0.029	6.41e-06	1.25e-05	20.3
genus Enterorhabdus	insomnia	rs114731706	T	G	2	19611953	0.182	0.038	2.17e-06	2.99e-06	22.74
genus Enterorhabdus	insomnia	rs2051957	C	T	7	89709883	0.084	0.019	8.9e-06	1.38e-05	19.73
genus Enterorhabdus	insomnia	rs3017103	G	A	11	62174193	-0.098	0.021	2.94e-06	6.14e-06	22.03
genus Enterorhabdus	insomnia	rs73331712	T	C	12	69515102	0.262	0.055	4.85e-06	5.13e-06	22.59
genus Enterorhabdus	insomnia	rs77655283	G	A	2	236439879	0.133	0.03	5.88e-06	3.05e-05	19.87
genus Erysipelatoclostridium	insomnia	rs1434153	G	A	2	34595533	-0.068	0.015	6.85e-06	1.68e-05	20.16
genus Erysipelatoclostridium	insomnia	rs16936671	C	T	10	36394609	-0.097	0.022	6.04e-06	1.5e-05	19.74
genus Erysipelatoclostridium	insomnia	rs17804233	C	T	5	77815056	0.066	0.014	4.59e-06	7.32e-06	21.13
genus Erysipelatoclostridium	insomnia	rs2901723	A	C	11	36871523	-0.064	0.014	8.79e-06	1.61e-05	19.75
genus Erysipelatoclostridium	insomnia	rs340991	A	G	5	34892042	-0.074	0.016	3.75e-06	7.37e-06	21.72
genus Erysipelatoclostridium	insomnia	rs3804326	A	G	6	24292185	0.141	0.034	9.85e-06	8.79e-05	17.69
genus Erysipelatoclostridium	insomnia	rs45480394	T	G	19	55857777	-0.069	0.015	7.66e-06	2.27e-05	20.48
genus Erysipelatoclostridium	insomnia	rs4697572	A	G	4	25446787	-0.081	0.016	7.59e-07	3.23e-06	24.64
genus Erysipelatoclostridium	insomnia	rs58236560	G	T	11	121876913	-0.111	0.023	2.16e-06	1.73e-05	22.48
genus Erysipelatoclostridium	insomnia	rs61806970	C	T	1	167818597	0.143	0.032	9.09e-06	5.35e-05	19.76
genus Erysipelatoclostridium	insomnia	rs622418	A	G	9	90586043	-0.067	0.014	3.68e-06	2.68e-05	21.76
genus Erysipelatoclostridium	insomnia	rs6474512	C	A	8	38780606	-0.067	0.014	3.02e-06	7.89e-06	21.9
genus Erysipelatoclostridium	insomnia	rs710230	C	T	1	42333631	-0.143	0.028	6.33e-07	2.63e-06	25.94
genus Erysipelatoclostridium	insomnia	rs7221249	G	A	17	10177708	-0.084	0.014	4.31e-09	1e-08	34.62
genus Erysipelatoclostridium	insomnia	rs9590927	A	G	13	46372065	0.065	0.014	6.39e-06	9.57e-06	20.27
genus Erysipelotrichaceae UCG003	insomnia	rs75949021	T	C	2	175403951	-0.17	0.037	3.58e-06	2.23e-05	20.55
genus Escherichia Shigella	insomnia	rs112767262	T	C	16	3750623	0.073	0.016	8.21e-06	2.92e-05	20.08
genus Escherichia Shigella	insomnia	rs113127095	A	G	13	23253392	0.151	0.032	3.33e-06	1.15e-05	21.8
genus Escherichia Shigella	insomnia	rs113513883	A	G	7	140678199	0.172	0.038	5.28e-06	5.06e-05	20.51
genus Escherichia Shigella	insomnia	rs1154904	G	A	11	134774845	0.061	0.013	3.04e-06	1.45e-05	22.04
genus Escherichia Shigella	insomnia	rs118526	A	C	5	79863544	0.059	0.014	8e-06	2.66e-05	19.11
genus Escherichia Shigella	insomnia	rs2798105	A	G	1	48961903	-0.101	0.022	8.24e-06	1.12e-05	20.63
genus Escherichia Shigella	insomnia	rs4731451	G	A	7	128054100	-0.061	0.014	7.47e-06	3.14e-05	20.36
genus Escherichia Shigella	insomnia	rs57024273	T	C	2	236515155	0.063	0.014	9.7e-06	3.28e-05	20.03
genus Escherichia Shigella	insomnia	rs592299	T	C	9	136179347	-0.059	0.013	4.77e-06	7.1e-06	20.9
genus Escherichia Shigella	insomnia	rs73208162	A	G	21	39324484	-0.119	0.025	2.19e-06	3.79e-06	23.07
genus Eubacterium brachy group	insomnia	rs112617308	T	C	10	94185213	-0.171	0.036	2.38e-06	5.29e-06	22.18
genus Eubacterium brachy group	insomnia	rs12151423	G	A	2	218237281	-0.101	0.023	9.27e-06	1.53e-05	19.87
genus Eubacterium brachy group	insomnia	rs13139592	T	C	4	144665178	-0.146	0.033	7.97e-06	3.18e-05	19.91
genus Eubacterium brachy group	insomnia	rs1384962	G	A	14	23060552	-0.121	0.027	6.99e-06	2.01e-05	20.61
genus Eubacterium brachy group	insomnia	rs2913110	T	C	10	22892667	-0.105	0.023	4.56e-06	1.25e-05	21
genus Eubacterium brachy group	insomnia	rs4862235	A	G	4	184628931	-0.105	0.023	3.73e-06	5.52e-06	21.55
genus Eubacterium brachy group	insomnia	rs62348779	T	C	5	17460096	-0.201	0.043	3.78e-06	9.65e-06	21.67
genus Eubacterium brachy group	insomnia	rs6591893	A	G	11	80236833	-0.108	0.024	7.34e-06	1.55e-05	20.28
genus Eubacterium brachy group	insomnia	rs720439	G	A	22	48190598	0.112	0.025	7.03e-06	2.86e-05	19.84
genus Eubacterium brachy group	insomnia	rs73199919	T	C	4	6856564	-0.237	0.053	8.16e-06	2.41e-05	19.85
genus Eubacterium coprostanoligenes group	insomnia	rs1020520	T	G	7	33603146	-0.059	0.013	8.89e-06	1.72e-05	19.75
genus Eubacterium coprostanoligenes group	insomnia	rs10444197	A	G	10	2215931	-0.051	0.011	5.98e-06	2.27e-05	19.88
genus Eubacterium coprostanoligenes group	insomnia	rs11052069	C	T	12	32713919	-0.048	0.011	9.38e-06	2.15e-05	19.64
genus Eubacterium coprostanoligenes group	insomnia	rs11720857	C	T	3	113794507	0.063	0.014	9.26e-06	2.54e-05	19.06
genus Eubacterium coprostanoligenes group	insomnia	rs12906958	C	T	15	36911598	-0.053	0.012	4.35e-06	2.2e-05	21.15
genus Eubacterium coprostanoligenes group	insomnia	rs17159861	C	T	7	31085162	0.096	0.017	1.04e-08	2.55e-08	32.65
genus Eubacterium coprostanoligenes group	insomnia	rs2644213	A	G	10	84506096	-0.054	0.012	9.86e-06	2.91e-05	19.75
genus Eubacterium coprostanoligenes group	insomnia	rs4076415	G	T	15	86440997	-0.052	0.011	1.99e-06	1.22e-05	21.82
genus Eubacterium coprostanoligenes group	insomnia	rs62024432	C	T	15	97869293	-0.077	0.017	7.5e-06	1.55e-05	20
genus Eubacterium coprostanoligenes group	insomnia	rs6762473	A	C	3	127139574	-0.052	0.011	4.26e-06	5.48e-06	21.55
genus Eubacterium coprostanoligenes group	insomnia	rs76898927	G	A	3	81595477	0.123	0.027	4.79e-06	9.74e-06	21.34
genus Eubacterium coprostanoligenes group	insomnia	rs79895140	T	C	2	50797401	-0.064	0.014	8.62e-06	8.76e-06	20.62
genus Eubacterium coprostanoligenes group	insomnia	rs9648214	T	C	7	16380806	-0.083	0.016	2.52e-07	2.5e-06	25.44
genus Eubacterium eligens group	insomnia	rs11730852	A	C	4	42836822	-0.088	0.02	5.94e-06	6.9e-05	19.71
genus Eubacterium eligens group	insomnia	rs12719051	A	G	7	51365152	0.092	0.021	7.12e-06	2.54e-05	19.39
genus Eubacterium eligens group	insomnia	rs182318	G	A	11	31098691	-0.082	0.02	8.4e-06	4.74e-05	17.78
genus Eubacterium eligens group	insomnia	rs2200429	A	G	13	107563458	-0.089	0.02	5.3e-06	1.22e-05	20.05
genus Eubacterium eligens group	insomnia	rs265534	T	G	10	83092007	-0.056	0.012	2.27e-06	4.33e-06	22.02
genus Eubacterium eligens group	insomnia	rs4583233	A	C	16	81820486	0.067	0.013	2.84e-07	1.31e-06	27.36
genus Eubacterium eligens group	insomnia	rs56080211	T	C	2	110260993	-0.123	0.028	9.14e-06	2.44e-05	18.95
genus Eubacterium eligens group	insomnia	rs6923695	T	G	6	70956815	0.103	0.023	4.87e-06	1.98e-05	20.24
genus Eubacterium fissicatena group	insomnia	rs10147907	T	G	14	89484373	0.172	0.04	8.27e-06	3.31e-05	18.92
genus Eubacterium fissicatena group	insomnia	rs11818408	G	A	10	96758467	0.106	0.024	8.2e-06	1.51e-05	19.93
genus Eubacterium fissicatena group	insomnia	rs11876297	T	C	18	45753272	0.131	0.028	2.67e-06	8.56e-06	21.78
genus Eubacterium fissicatena group	insomnia	rs151257695	A	G	7	73043561	0.21	0.045	3.1e-06	6.8e-06	21.22
genus Eubacterium fissicatena group	insomnia	rs1768152	C	T	3	39604954	-0.139	0.032	8.7e-06	1.94e-05	19.46
genus Eubacterium fissicatena group	insomnia	rs2733072	G	A	8	5433699	0.11	0.023	1.49e-06	3.7e-06	23.06
genus Eubacterium fissicatena group	insomnia	rs3771393	T	C	2	71145246	-0.131	0.027	7.38e-07	7.18e-06	24.07
genus Eubacterium fissicatena group	insomnia	rs6934739	A	G	6	39940437	0.111	0.025	9.75e-06	1.49e-05	19.44
genus Eubacterium fissicatena group	insomnia	rs7104872	G	A	11	115165111	0.139	0.029	2.73e-06	1.48e-05	22.55
genus Eubacterium hallii group	insomnia	rs10501370	C	T	11	58040621	-0.116	0.025	5.42e-06	1.84e-05	20.96
genus Eubacterium hallii group	insomnia	rs10798999	C	T	1	34308917	0.06	0.013	2.61e-06	6.91e-06	22.53
genus Eubacterium hallii group	insomnia	rs10808115	C	A	7	100635375	0.05	0.011	4.42e-06	7.11e-06	21.09
genus Eubacterium hallii group	insomnia	rs117748144	T	C	11	11771637	-0.127	0.029	7.86e-06	1.57e-05	19.44
genus Eubacterium hallii group	insomnia	rs13116360	T	C	4	111885431	0.154	0.03	2.94e-07	3.8e-07	26.9
genus Eubacterium hallii group	insomnia	rs138531890	A	G	3	195238086	0.153	0.035	5.43e-06	3.05e-05	19.2
genus Eubacterium hallii group	insomnia	rs17074066	T	C	4	183709536	-0.081	0.019	9.35e-06	2.49e-05	18.5
genus Eubacterium hallii group	insomnia	rs17474256	G	A	1	104524676	0.081	0.018	9.45e-06	4.57e-05	19.3
genus Eubacterium hallii group	insomnia	rs281379	A	G	19	49214274	-0.05	0.011	9.33e-06	1.81e-05	19.84
genus Eubacterium hallii group	insomnia	rs28584818	A	G	3	64664456	0.126	0.027	4.43e-06	5.2e-06	22.04
genus Eubacterium hallii group	insomnia	rs60254196	G	A	7	148856720	0.052	0.011	2.7e-06	4.49e-06	21.84
genus Eubacterium hallii group	insomnia	rs630939	C	T	18	48384463	-0.051	0.011	9.16e-06	1.37e-05	19.81
genus Eubacterium hallii group	insomnia	rs6550770	C	T	3	23663416	0.198	0.044	4.82e-06	2.1e-05	19.95
genus Eubacterium hallii group	insomnia	rs74018587	C	T	15	62014160	0.209	0.044	3.7e-06	6.74e-06	22.73
genus Eubacterium hallii group	insomnia	rs78056098	G	T	11	123789877	-0.051	0.011	8.29e-06	1.62e-05	19.9
genus Eubacterium hallii group	insomnia	rs949971	T	G	3	110283389	-0.054	0.012	3.29e-06	2.09e-05	21.65
genus Eubacterium nodatum group	insomnia	rs10263623	C	T	7	64894137	0.193	0.044	8.91e-06	2.06e-05	19.43
genus Eubacterium nodatum group	insomnia	rs10458299	T	C	7	135052348	-0.188	0.042	8.37e-06	2.73e-05	20.01
genus Eubacterium nodatum group	insomnia	rs11006576	A	G	10	61322015	-0.11	0.025	7.99e-06	1.68e-05	20.07
genus Eubacterium nodatum group	insomnia	rs113893692	C	T	9	28245518	-0.185	0.04	5.76e-06	1.19e-05	21.04
genus Eubacterium nodatum group	insomnia	rs34297067	A	G	14	52185888	-0.187	0.034	6.6e-08	1.46e-07	29.96
genus Eubacterium nodatum group	insomnia	rs61841040	G	T	10	9659749	0.161	0.034	3.56e-06	4.41e-06	22.11
genus Eubacterium nodatum group	insomnia	rs6818880	G	A	4	94712747	0.11	0.025	7.83e-06	3.97e-05	20.03
genus Eubacterium nodatum group	insomnia	rs77910827	C	T	9	96597985	0.202	0.041	9.05e-07	3.77e-06	23.81
genus Eubacterium nodatum group	insomnia	rs7827125	C	T	8	4954912	0.122	0.027	7.17e-06	1.46e-05	20.32
genus Eubacterium nodatum group	insomnia	rs7880204	T	C	1	171060821	-0.125	0.028	6.84e-06	9.55e-06	20.77
genus Eubacterium nodatum group	insomnia	rs9425984	T	C	1	34529736	-0.13	0.029	7.21e-06	1.71e-05	19.85
genus Eubacterium oxidoreducens group	insomnia	rs12129908	A	C	1	195064019	-0.089	0.02	5.8e-06	3.54e-05	20.29
genus Eubacterium oxidoreducens group	insomnia	rs12423772	G	T	12	94515340	0.141	0.03	2.63e-06	7.53e-06	22.83
genus Eubacterium oxidoreducens group	insomnia	rs2973294	G	T	4	37526679	0.092	0.02	2.39e-06	1.21e-05	22.33
genus Eubacterium oxidoreducens group	insomnia	rs34561138	G	A	16	86480355	0.216	0.046	2.51e-06	9.39e-06	22.09
genus Eubacterium oxidoreducens group	insomnia	rs440215	T	C	5	106882394	-0.093	0.02	1.65e-06	3.22e-06	22.81
genus Eubacterium rectale group	insomnia	rs10248854	C	A	7	121281238	-0.053	0.011	4.21e-06	9.33e-06	21.64
genus Eubacterium rectale group	insomnia	rs10797540	A	G	1	234530370	0.05	0.011	3.53e-06	4.96e-06	21.55
genus Eubacterium rectale group	insomnia	rs143694765	T	C	1	116082909	0.087	0.02	9.75e-06	1.71e-05	19.35
genus Eubacterium rectale group	insomnia	rs2884897	A	G	11	8129537	-0.129	0.029	6.44e-06	4.41e-05	20.03
genus Eubacterium rectale group	insomnia	rs314726	T	C	2	125553155	0.053	0.011	1.38e-06	3.82e-06	23.33
genus Eubacterium rectale group	insomnia	rs35398954	A	G	15	93006765	-0.09	0.017	5.4e-07	4.74e-07	26.65
genus Eubacterium rectale group	insomnia	rs59427698	A	G	9	129425745	-0.058	0.013	5.37e-06	3.29e-05	19.38
genus Eubacterium rectale group	insomnia	rs62547233	A	G	9	92013419	0.054	0.012	9.9e-06	0.000113	19.91
genus Eubacterium ruminantium group	insomnia	rs10131724	C	A	14	52219066	0.2	0.041	2.39e-06	3.53e-06	23.23
genus Eubacterium ruminantium group	insomnia	rs10923018	G	A	1	88523399	0.073	0.016	6.8e-06	9.57e-06	20.38
genus Eubacterium ruminantium group	insomnia	rs11637981	T	G	15	61289622	0.073	0.016	5.44e-06	9.43e-06	20.73
genus Eubacterium ruminantium group	insomnia	rs13025464	C	T	2	201610645	0.074	0.016	6.97e-06	1.49e-05	20.25
genus Eubacterium ruminantium group	insomnia	rs139749	C	T	22	25303055	-0.085	0.017	8.59e-07	4.09e-06	24.22
genus Eubacterium ruminantium group	insomnia	rs16891896	G	A	5	33897589	-0.175	0.039	2.38e-06	1.57e-05	20.03
genus Eubacterium ruminantium group	insomnia	rs17519472	C	T	12	30360954	0.108	0.023	4.7e-06	5.89e-06	21.23
genus Eubacterium ruminantium group	insomnia	rs209813	G	A	6	11953633	-0.103	0.024	9.23e-06	2.86e-05	19.17
genus Eubacterium ruminantium group	insomnia	rs2116427	A	G	5	121182996	0.091	0.018	4.67e-07	3.58e-06	24.98
genus Eubacterium ruminantium group	insomnia	rs2229917	A	G	9	130980937	0.154	0.032	2.16e-06	1.89e-05	22.47
genus Eubacterium ruminantium group	insomnia	rs2418654	C	T	2	71247578	-0.075	0.017	6.17e-06	1.79e-05	20.39
genus Eubacterium ruminantium group	insomnia	rs2817174	C	T	1	3044181	-0.073	0.016	7.87e-06	1.51e-05	20.12
genus Eubacterium ruminantium group	insomnia	rs57340348	T	C	6	130030114	-0.098	0.021	4.93e-06	8.29e-06	21.31
genus Eubacterium ruminantium group	insomnia	rs606117	G	A	9	2539358	-0.083	0.018	4.82e-06	1.43e-05	21.3
genus Eubacterium ruminantium group	insomnia	rs6676699	T	G	1	197978281	0.089	0.02	6.38e-06	8.74e-06	20.44
genus Eubacterium ruminantium group	insomnia	rs7000472	G	A	8	138626268	0.076	0.017	4.07e-06	1.72e-05	21.28
genus Eubacterium ruminantium group	insomnia	rs72836424	C	T	10	129037453	-0.14	0.03	2.62e-06	1.19e-05	21.62
genus Eubacterium ruminantium group	insomnia	rs73139629	A	C	12	63306003	-0.115	0.025	5.36e-06	1.23e-05	21.56
genus Eubacterium ventriosum group	insomnia	rs11617697	A	G	13	98785900	-0.143	0.029	7.22e-07	9.67e-07	25.08
genus Eubacterium ventriosum group	insomnia	rs12964517	G	A	18	22460785	0.059	0.012	2.08e-06	1.02e-05	22.62
genus Eubacterium ventriosum group	insomnia	rs13082419	C	T	3	107736434	-0.072	0.016	9.56e-06	3.2e-05	19.66
genus Eubacterium ventriosum group	insomnia	rs16884680	G	T	8	114445055	-0.091	0.019	1.74e-06	5.78e-06	22.31
genus Eubacterium ventriosum group	insomnia	rs35179274	C	T	14	51960625	-0.063	0.014	5.76e-06	9.17e-06	20.7
genus Eubacterium ventriosum group	insomnia	rs3809430	T	C	14	44975510	-0.055	0.012	3.55e-06	9.13e-06	21.43
genus Eubacterium ventriosum group	insomnia	rs57199565	T	C	3	190223732	0.078	0.016	7.97e-07	6.35e-06	23.9
genus Eubacterium ventriosum group	insomnia	rs66746423	C	T	1	109398264	0.075	0.016	6.11e-06	1.27e-05	20.75
genus Eubacterium ventriosum group	insomnia	rs6704822	G	A	2	203661779	-0.074	0.017	6.62e-06	1.42e-05	19.66
genus Eubacterium ventriosum group	insomnia	rs72783037	C	A	16	60348381	0.066	0.014	6.55e-06	1.78e-05	21.01
genus Eubacterium ventriosum group	insomnia	rs73615400	T	C	20	50140919	-0.096	0.019	9.54e-07	4.5e-06	24.44
genus Eubacterium ventriosum group	insomnia	rs73849225	T	C	4	126371814	0.098	0.022	5.21e-06	2.54e-05	18.91
genus Eubacterium ventriosum group	insomnia	rs78250280	G	A	1	147291928	0.075	0.016	3.36e-06	1.87e-05	20.8
genus Eubacterium ventriosum group	insomnia	rs876734	T	C	12	52423996	0.062	0.013	2.89e-06	5.69e-06	21.79
genus Eubacterium ventriosum group	insomnia	rs9316536	T	G	13	51938576	-0.082	0.018	7.84e-06	2.19e-05	19.91
genus Eubacterium xylanophilum group	insomnia	rs10140184	A	C	14	73181783	0.058	0.013	4.96e-06	1.02e-05	20.96
genus Eubacterium xylanophilum group	insomnia	rs10917203	A	C	1	22627266	0.061	0.013	3.15e-06	7.47e-06	21.9
genus Eubacterium xylanophilum group	insomnia	rs112176119	C	T	16	73696771	-0.113	0.025	3.33e-06	8.83e-06	21.31
genus Eubacterium xylanophilum group	insomnia	rs13239072	G	A	7	43566344	0.069	0.014	1.82e-06	4.19e-06	23.2
genus Eubacterium xylanophilum group	insomnia	rs17830032	G	A	20	57995506	-0.161	0.031	2.39e-07	8.24e-07	26.75
genus Eubacterium xylanophilum group	insomnia	rs1999224	G	T	9	130498120	-0.095	0.02	3.75e-06	4.93e-06	21.75
genus Eubacterium xylanophilum group	insomnia	rs2012708	G	A	16	84790559	-0.057	0.013	6.53e-06	1.19e-05	20.4
genus Eubacterium xylanophilum group	insomnia	rs2213117	T	G	11	131009660	0.088	0.019	4.21e-06	8.19e-06	21.57
genus Eubacterium xylanophilum group	insomnia	rs75586835	A	G	4	87891938	-0.114	0.026	9.39e-06	3.05e-05	18.89
genus Faecalibacterium	insomnia	rs10927394	G	T	1	245267339	-0.232	0.051	7.02e-06	1.56e-05	20.55
genus Faecalibacterium	insomnia	rs114946999	C	T	2	37125235	-0.086	0.019	5.7e-06	1.37e-05	20.65
genus Faecalibacterium	insomnia	rs11776390	T	C	8	38593645	-0.078	0.017	6.4e-06	7.62e-06	20.79
genus Faecalibacterium	insomnia	rs1271565	C	T	14	64044097	-0.058	0.012	1.3e-06	3.52e-06	23.2
genus Faecalibacterium	insomnia	rs12753492	A	C	1	14201546	0.064	0.015	8.8e-06	4.82e-05	18.3
genus Faecalibacterium	insomnia	rs2835874	T	C	21	39027901	-0.087	0.02	7.54e-06	1.65e-05	19.44
genus Faecalibacterium	insomnia	rs6910935	G	A	6	131587157	-0.135	0.028	1.38e-06	1.83e-06	23.7
genus Faecalibacterium	insomnia	rs75499067	C	T	16	6099863	0.228	0.047	1.76e-06	1.49e-06	23.9
genus Faecalibacterium	insomnia	rs79656633	T	C	1	111036827	0.146	0.032	8.14e-06	1.02e-05	20.33
genus Faecalibacterium	insomnia	rs9536330	T	C	13	53567017	-0.048	0.011	5.33e-06	1.21e-05	20.03
genus Family XIII AD3011 group	insomnia	rs11126423	T	C	2	74195551	-0.09	0.02	5.91e-06	1.42e-05	21.23
genus Family XIII AD3011 group	insomnia	rs11736617	G	A	4	38917830	-0.076	0.017	9.02e-06	1.97e-05	19.48
genus Family XIII AD3011 group	insomnia	rs12812672	T	C	12	18127597	-0.096	0.021	2.56e-06	5.77e-05	21.27
genus Family XIII AD3011 group	insomnia	rs149302	T	C	5	14159925	-0.065	0.014	7.48e-06	1.13e-05	20.32
genus Family XIII AD3011 group	insomnia	rs16840310	G	A	1	240694163	0.061	0.012	6.75e-07	2.68e-06	24.78
genus Family XIII AD3011 group	insomnia	rs16940167	C	T	15	58683697	0.073	0.016	3.91e-06	8.9e-06	20.99
genus Family XIII AD3011 group	insomnia	rs17156849	G	A	7	28603985	-0.113	0.025	4.19e-06	1.55e-05	21.18
genus Family XIII AD3011 group	insomnia	rs62029761	A	G	16	16006242	0.129	0.028	3.89e-06	4.97e-06	21.76
genus Family XIII AD3011 group	insomnia	rs62200412	C	T	20	4618639	-0.08	0.016	5.8e-07	3.54e-06	23.89
genus Family XIII AD3011 group	insomnia	rs72730932	C	A	1	192019835	-0.09	0.018	6.89e-07	1.52e-06	25.8
genus Family XIII AD3011 group	insomnia	rs739451	C	T	9	136678954	0.065	0.015	7.88e-06	4.75e-05	19.39
genus Family XIII AD3011 group	insomnia	rs9276029	A	G	6	32695336	-0.081	0.019	8.93e-06	2.03e-05	19.1
genus Family XIII AD3011 group	insomnia	rs9837139	A	G	3	29811865	0.108	0.024	8.71e-06	1.8e-05	19.99
genus Family XIII UCG001	insomnia	rs112362903	A	G	17	33761027	-0.149	0.033	7.88e-06	3.51e-05	20
genus Family XIII UCG001	insomnia	rs12049454	T	C	1	85228325	-0.065	0.013	1.17e-06	6.28e-06	23.31
genus Family XIII UCG001	insomnia	rs1426266	C	T	3	188224096	0.067	0.014	1.25e-06	1.78e-06	23.55
genus Family XIII UCG001	insomnia	rs3842897	G	A	1	183503664	-0.113	0.024	5.2e-06	4.94e-06	21.53
genus Family XIII UCG001	insomnia	rs62414802	C	T	6	76598635	-0.061	0.013	4.29e-06	1.26e-05	20.68
genus Family XIII UCG001	insomnia	rs7119679	G	A	11	94681786	-0.081	0.017	3.52e-06	5.72e-06	21.43
genus Family XIII UCG001	insomnia	rs76463770	A	G	3	45479090	0.193	0.042	3.77e-06	3.04e-05	21.16
genus Family XIII UCG001	insomnia	rs8076666	G	A	17	78223817	-0.089	0.02	8.02e-06	1.58e-05	20.03
genus Flavonifractor	insomnia	rs114873521	C	T	5	168218403	-0.13	0.029	7.13e-06	1.64e-05	19.56
genus Flavonifractor	insomnia	rs11811696	T	C	1	237351354	-0.116	0.024	2.07e-06	2.91e-06	23.19
genus Flavonifractor	insomnia	rs12030302	G	A	1	77887835	0.069	0.014	5.61e-07	7.45e-07	25.36
genus Flavonifractor	insomnia	rs34066017	A	G	11	44849689	0.076	0.016	1.52e-06	3.6e-06	22.88
genus Flavonifractor	insomnia	rs806808	C	T	10	32381186	-0.067	0.014	1.18e-06	1.52e-06	23.88
genus Fusicatenibacter	insomnia	rs10439674	A	G	21	42681392	-0.057	0.013	7.68e-06	3.64e-05	19.37
genus Fusicatenibacter	insomnia	rs167879	T	C	20	55937366	0.066	0.015	5.87e-06	1.99e-05	19.66
genus Fusicatenibacter	insomnia	rs1864685	A	C	17	70721782	-0.049	0.011	4.96e-06	1.04e-05	20.95
genus Fusicatenibacter	insomnia	rs2025938	G	A	10	112177119	-0.097	0.021	2.99e-06	4.38e-06	22.17
genus Fusicatenibacter	insomnia	rs206581	A	G	18	10370596	-0.057	0.013	8.96e-06	4.05e-05	19.75
genus Fusicatenibacter	insomnia	rs2132128	G	A	8	15360718	-0.077	0.016	1.08e-06	3.95e-06	23.18
genus Fusicatenibacter	insomnia	rs3303	T	C	10	120447429	-0.095	0.02	3.94e-06	1.15e-05	21.84
genus Fusicatenibacter	insomnia	rs4378146	A	C	1	24927625	-0.062	0.013	7.2e-07	4.61e-06	24.24
genus Fusicatenibacter	insomnia	rs60254196	G	A	7	148856720	0.049	0.011	5.47e-06	9.93e-06	20.27
genus Fusicatenibacter	insomnia	rs62187631	T	C	2	226649570	-0.071	0.016	4.55e-06	1.79e-05	19.91
genus Fusicatenibacter	insomnia	rs62353480	A	G	5	29595000	-0.07	0.015	1.57e-06	4.83e-06	23.21
genus Fusicatenibacter	insomnia	rs6515626	G	A	20	25257001	0.142	0.031	7.29e-06	1.18e-05	20.39
genus Fusicatenibacter	insomnia	rs704418	C	T	3	64252803	-0.074	0.015	7.77e-07	8.82e-06	23.94
genus Fusicatenibacter	insomnia	rs73103914	A	G	12	58658311	-0.06	0.013	8.3e-06	2.91e-05	19.74
genus Fusicatenibacter	insomnia	rs792108	C	T	2	5532793	0.051	0.011	8.5e-06	1.23e-05	19.94
genus Fusicatenibacter	insomnia	rs8028026	G	A	15	88353215	0.079	0.018	8.06e-06	1.87e-05	19.26
genus Fusicatenibacter	insomnia	rs8063430	T	C	16	73821805	-0.104	0.022	4.93e-06	1.08e-05	21.92
genus Fusicatenibacter	insomnia	rs9905659	G	A	17	70697344	-0.062	0.014	7.31e-06	9.18e-06	20.35
genus Gordonibacter	insomnia	rs13412653	A	C	2	30158494	0.108	0.024	8.61e-06	1.53e-05	20.23
genus Gordonibacter	insomnia	rs16955299	G	A	17	52957210	-0.196	0.043	6.37e-06	1.51e-05	20.53
genus Gordonibacter	insomnia	rs322296	G	A	7	136937189	0.179	0.038	4.02e-06	1.01e-05	22.44
genus Gordonibacter	insomnia	rs35042269	C	A	4	8142607	-0.18	0.04	8.11e-06	3.04e-05	19.99
genus Gordonibacter	insomnia	rs3765837	T	G	1	210628449	-0.191	0.043	7.17e-06	2.45e-05	19.35
genus Gordonibacter	insomnia	rs4596722	G	A	9	88787144	-0.103	0.023	9.06e-06	2.14e-05	19.75
genus Gordonibacter	insomnia	rs61934597	C	T	12	131024079	-0.172	0.039	8.37e-06	1.59e-05	19.71
genus Gordonibacter	insomnia	rs71545975	A	G	7	47144505	-0.154	0.034	7.04e-06	8.88e-06	20.64
genus Gordonibacter	insomnia	rs72714787	C	A	4	136768501	0.181	0.038	1.43e-06	2.74e-06	23.14
genus Gordonibacter	insomnia	rs72939513	A	G	1	83136096	-0.214	0.049	7.98e-06	2.42e-05	19.03
genus Gordonibacter	insomnia	rs7294633	T	C	12	29024534	-0.129	0.025	3.44e-07	4.4e-06	26.5
genus Gordonibacter	insomnia	rs768830	A	G	7	18970607	-0.15	0.033	7.76e-06	2.19e-05	20.21
genus Haemophilus	insomnia	rs10781340	A	G	9	78752170	-0.095	0.02	4.32e-06	4.8e-06	21.8
genus Haemophilus	insomnia	rs111582866	G	A	16	48742489	-0.124	0.026	1.27e-06	4.2e-06	22.81
genus Haemophilus	insomnia	rs35509	G	A	12	115493337	0.128	0.027	2.01e-06	3.8e-06	22.77
genus Haemophilus	insomnia	rs4822728	T	C	22	26891808	0.071	0.015	3.48e-06	1.47e-05	21.74
genus Haemophilus	insomnia	rs76022354	C	T	10	94306385	0.245	0.051	1.83e-06	1.94e-06	23.42
genus Haemophilus	insomnia	rs78909003	T	C	9	105650242	-0.246	0.05	1.67e-06	2.32e-06	23.88
genus Haemophilus	insomnia	rs9328464	T	C	6	8350917	0.072	0.015	1.42e-06	7.16e-06	23.62
genus Haemophilus	insomnia	rs9382510	C	T	6	55448491	-0.094	0.017	7.12e-08	2.69e-07	29.34
genus Haemophilus	insomnia	rs9895850	T	C	17	64535013	-0.193	0.042	2.14e-06	1.37e-05	21.44
genus Holdemanella	insomnia	rs12513188	G	A	4	71000791	0.09	0.02	4.65e-06	7.89e-06	21.43
genus Holdemanella	insomnia	rs17586763	T	C	13	50932063	-0.227	0.051	7.72e-06	2.59e-05	19.85
genus Holdemanella	insomnia	rs1926302	G	A	1	65153340	-0.108	0.023	7.5e-06	7.24e-06	21.77
genus Holdemanella	insomnia	rs34187114	C	A	8	138623633	-0.105	0.023	5.13e-06	5.67e-06	21.38
genus Holdemanella	insomnia	rs35228298	G	A	3	85392882	0.093	0.02	7.3e-06	8.06e-06	21.23
genus Holdemanella	insomnia	rs4541991	T	C	9	105004835	-0.093	0.019	2.1e-06	6e-06	22.75
genus Holdemanella	insomnia	rs607782	C	T	6	4148609	0.085	0.017	7.19e-07	1.65e-06	24.52
genus Holdemanella	insomnia	rs62113381	T	C	19	7668225	-0.105	0.023	5.54e-06	8.37e-06	20.65
genus Holdemanella	insomnia	rs73011279	T	C	19	15020095	-0.096	0.02	1.36e-06	2.76e-06	23.27
genus Holdemanella	insomnia	rs75764681	T	C	10	4494630	-0.283	0.06	1.94e-06	4.96e-06	22.34
genus Holdemanella	insomnia	rs8113760	G	A	19	43851935	0.079	0.017	4.62e-06	1.42e-05	20.76
genus Holdemania	insomnia	rs10885477	T	C	10	115332413	-0.135	0.03	8.6e-06	4.27e-05	20.04
genus Holdemania	insomnia	rs11080063	G	A	17	26789271	-0.067	0.015	6.67e-06	1.87e-05	19.71
genus Holdemania	insomnia	rs111745969	A	G	15	93110222	0.121	0.027	3.71e-06	8.32e-06	20.62
genus Holdemania	insomnia	rs113593397	A	G	8	123973840	-0.129	0.028	9.36e-06	1.25e-05	20.83
genus Holdemania	insomnia	rs116500994	G	T	13	81685543	-0.138	0.029	2.34e-06	9.04e-06	21.98
genus Holdemania	insomnia	rs12701617	A	G	7	38292857	-0.066	0.015	9.52e-06	1.89e-05	19.55
genus Holdemania	insomnia	rs1867876	T	C	11	18768068	0.084	0.016	2.74e-07	5.21e-07	27.01
genus Holdemania	insomnia	rs6133067	T	C	20	3839754	0.091	0.018	5.17e-07	5.95e-07	26.02
genus Holdemania	insomnia	rs73139538	G	A	7	63323145	-0.149	0.033	7.77e-06	1.33e-05	20.59
genus Holdemania	insomnia	rs77293403	A	G	5	77388406	0.165	0.034	1.77e-06	3.34e-06	23.18
genus Holdemania	insomnia	rs80149660	C	T	10	129908282	-0.233	0.052	6.04e-06	1.12e-05	20.14
genus Holdemania	insomnia	rs9500080	C	T	6	105737322	0.093	0.018	4.09e-07	3.57e-07	26.84
genus Holdemania	insomnia	rs9529719	C	T	13	70856516	-0.074	0.016	5.97e-06	1.46e-05	21.28
genus Holdemania	insomnia	rs967319	T	C	3	60615680	0.079	0.018	8.38e-06	3.32e-05	19.91
genus Howardella	insomnia	rs10048062	C	T	15	98476920	-0.147	0.034	8.59e-06	2.4e-05	19.17
genus Howardella	insomnia	rs12452946	A	G	17	17253288	-0.106	0.023	3.8e-06	1.53e-05	21.37
genus Howardella	insomnia	rs1484873	G	A	18	43206985	0.228	0.046	2.56e-06	1.67e-06	24.18
genus Howardella	insomnia	rs17167098	G	A	7	133154356	-0.169	0.035	1.12e-06	6.82e-06	23.14
genus Howardella	insomnia	rs2154047	A	C	14	95452797	0.193	0.042	9.97e-06	1.5e-05	21.01
genus Howardella	insomnia	rs36081916	T	C	7	93527414	-0.181	0.04	4.7e-06	1.18e-05	20.22
genus Howardella	insomnia	rs3791893	A	G	2	218819396	0.147	0.034	9.5e-06	5.08e-05	18.68
genus Howardella	insomnia	rs609430	T	G	4	169178315	-0.112	0.024	3.34e-06	1.02e-05	21.92
genus Howardella	insomnia	rs672217	G	A	18	60125134	0.164	0.035	3.52e-06	7.49e-06	22
genus Howardella	insomnia	rs901099	T	G	11	77901287	-0.127	0.025	6.53e-07	6.63e-07	25.69
genus Hungatella	insomnia	rs10044993	A	C	5	58424440	-0.14	0.032	8.07e-06	2.83e-05	19.41
genus Hungatella	insomnia	rs13128780	T	C	4	166058998	-0.15	0.031	1.75e-06	9.49e-06	22.91
genus Hungatella	insomnia	rs13249325	T	G	8	14853525	-0.1	0.023	9.69e-06	3.44e-05	19.61
genus Hungatella	insomnia	rs17092615	G	A	14	95973619	0.152	0.034	7.38e-06	9.82e-06	20.3
genus Hungatella	insomnia	rs72759041	G	T	15	89577376	-0.126	0.028	3.86e-06	1.19e-05	19.94
genus Intestinibacter	insomnia	rs10805326	A	G	4	14324623	-0.078	0.014	3.55e-08	5.93e-08	30.8
genus Intestinibacter	insomnia	rs11109097	T	C	12	97928437	-0.062	0.014	5.49e-06	1.19e-05	20.31
genus Intestinibacter	insomnia	rs118030283	G	A	16	5993076	-0.152	0.032	2.67e-06	2.33e-05	21.9
genus Intestinibacter	insomnia	rs16938435	T	C	9	21502923	-0.112	0.024	1.8e-06	1.03e-05	22.71
genus Intestinibacter	insomnia	rs2098844	T	C	11	127703160	0.058	0.013	6.79e-06	1.44e-05	20.07
genus Intestinibacter	insomnia	rs2702387	G	A	4	179361262	-0.061	0.013	4.26e-06	6.19e-06	21.21
genus Intestinibacter	insomnia	rs4327025	G	A	15	92446683	-0.081	0.015	1.64e-07	3.2e-07	27.55
genus Intestinibacter	insomnia	rs447950	A	G	5	148846426	0.063	0.014	5.64e-06	7.22e-06	21.14
genus Intestinibacter	insomnia	rs478972	C	T	11	125663184	0.143	0.03	1.82e-06	3e-06	23.06
genus Intestinibacter	insomnia	rs6062862	A	G	20	61325223	0.092	0.02	6.68e-06	1.34e-05	20.41
genus Intestinibacter	insomnia	rs62430350	T	C	6	170918194	0.151	0.035	6.84e-06	3.97e-05	18.48
genus Intestinibacter	insomnia	rs68093214	C	T	3	70657785	0.066	0.015	9.26e-06	6.19e-05	19.52
genus Intestinibacter	insomnia	rs6875660	C	T	5	159686256	0.089	0.019	3.06e-06	8.53e-06	21.09
genus Intestinibacter	insomnia	rs893394	G	A	2	20054971	0.058	0.013	7.85e-06	3.23e-05	19.91
genus Intestinibacter	insomnia	rs9348442	C	T	6	10303945	0.099	0.022	6.26e-06	1.13e-05	19.99
genus Intestinimonas	insomnia	rs10262702	T	C	7	66890843	0.092	0.019	2.06e-06	6.09e-06	22.19
genus Intestinimonas	insomnia	rs11258178	A	G	10	13124513	0.066	0.013	6.98e-07	2.22e-06	24.26
genus Intestinimonas	insomnia	rs12226153	A	G	11	94364293	-0.151	0.031	5.12e-07	1.91e-06	24.25
genus Intestinimonas	insomnia	rs17067892	C	T	8	3763540	0.107	0.025	6.38e-06	8.84e-05	18.38
genus Intestinimonas	insomnia	rs1859797	G	A	7	22007303	0.06	0.013	4.12e-06	6.54e-06	20.98
genus Intestinimonas	insomnia	rs2276760	A	G	3	150620956	-0.069	0.015	7.84e-06	1.2e-05	20.18
genus Intestinimonas	insomnia	rs2731794	C	T	5	17209391	0.121	0.026	1.92e-06	1.39e-05	21.94
genus Intestinimonas	insomnia	rs2930225	T	G	16	85327902	-0.073	0.015	1.35e-06	4.97e-06	22.75
genus Intestinimonas	insomnia	rs4113676	A	C	20	6218922	-0.219	0.049	7.42e-06	1.56e-05	19.87
genus Intestinimonas	insomnia	rs4784055	T	C	16	58818770	-0.175	0.039	8.72e-07	1.27e-05	20.63
genus Intestinimonas	insomnia	rs62240188	G	A	3	10611142	0.13	0.027	2.2e-06	2.35e-06	23.7
genus Intestinimonas	insomnia	rs62427239	C	A	6	155737906	0.163	0.037	9.41e-06	3.25e-05	19.57
genus Intestinimonas	insomnia	rs6934519	C	T	6	67200802	0.069	0.015	8.57e-06	1.33e-05	20.98
genus Intestinimonas	insomnia	rs716604	A	G	2	6514088	0.082	0.017	8.57e-07	2.46e-06	24.29
genus Intestinimonas	insomnia	rs7170984	T	C	15	93819735	-0.066	0.014	2.98e-06	1.16e-05	21.86
genus Intestinimonas	insomnia	rs72982915	C	T	2	140898088	0.183	0.04	4.91e-06	1.21e-05	20.68
genus Intestinimonas	insomnia	rs9823439	C	T	3	17187502	0.058	0.013	9.86e-06	2.58e-05	19.6
genus Lachnoclostridium	insomnia	rs1031599	T	G	3	66725825	0.079	0.018	6.31e-06	1.99e-05	20.04
genus Lachnoclostridium	insomnia	rs12566975	T	C	1	185091351	-0.047	0.011	9.57e-06	0.000167	19.58
genus Lachnoclostridium	insomnia	rs1528479	A	G	2	167244051	0.05	0.011	9.64e-06	2.45e-05	19.78
genus Lachnoclostridium	insomnia	rs1997204	C	T	12	102046595	0.108	0.024	5.97e-06	2.26e-05	19.94
genus Lachnoclostridium	insomnia	rs2385421	A	G	18	19743455	0.075	0.018	7.14e-06	6.87e-05	17.05
genus Lachnoclostridium	insomnia	rs3821998	C	A	4	38694566	-0.086	0.019	6.72e-06	4.07e-05	20.14
genus Lachnoclostridium	insomnia	rs4738679	A	G	8	59370320	0.052	0.011	4.42e-06	8.26e-06	20.81
genus Lachnoclostridium	insomnia	rs6112314	A	C	20	19300846	-0.056	0.011	2.43e-07	3.54e-07	26.96
genus Lachnoclostridium	insomnia	rs615997	T	C	3	23037786	0.051	0.011	2.03e-06	1.49e-05	23.09
genus Lachnoclostridium	insomnia	rs62285313	A	G	3	177470032	0.086	0.018	1.58e-06	2.07e-05	22.66
genus Lachnoclostridium	insomnia	rs72829893	G	T	17	46694541	0.117	0.027	5.58e-06	4.15e-05	19.2
genus Lachnoclostridium	insomnia	rs78068103	A	G	17	13816159	0.089	0.019	3.67e-06	1e-05	20.81
genus Lachnospiraceae FCS020 group	insomnia	rs10093861	G	A	8	121244406	-0.057	0.012	3.06e-06	6.73e-06	22.05
genus Lachnospiraceae FCS020 group	insomnia	rs1254846	A	G	10	44346094	-0.106	0.023	5.6e-06	8.37e-06	20.77
genus Lachnospiraceae FCS020 group	insomnia	rs1363769	C	T	19	17865305	0.201	0.045	1.58e-06	1.52e-05	19.93
genus Lachnospiraceae FCS020 group	insomnia	rs2322265	C	T	4	166588085	-0.067	0.014	5.21e-06	5.01e-06	22.15
genus Lachnospiraceae FCS020 group	insomnia	rs2862811	C	T	3	165996415	-0.056	0.012	3.92e-06	9.58e-06	21.54
genus Lachnospiraceae FCS020 group	insomnia	rs35035870	T	C	11	3248876	-0.191	0.041	2.62e-06	1.18e-05	21.16
genus Lachnospiraceae FCS020 group	insomnia	rs3999074	G	T	10	65563647	-0.055	0.012	6.55e-06	3.01e-05	20.42
genus Lachnospiraceae FCS020 group	insomnia	rs4452603	T	G	6	71966268	0.06	0.014	8.98e-06	2.42e-05	19.75
genus Lachnospiraceae FCS020 group	insomnia	rs7249113	G	A	19	2571232	0.068	0.013	3.72e-07	1.19e-06	25.91
genus Lachnospiraceae FCS020 group	insomnia	rs72793667	A	G	2	53946431	-0.117	0.025	1.63e-06	1.01e-05	22.47
genus Lachnospiraceae FCS020 group	insomnia	rs9308097	G	A	4	165786478	-0.055	0.012	7.47e-06	4.19e-05	20.06
genus Lachnospiraceae FCS020 group	insomnia	rs9788306	C	T	13	40419314	-0.063	0.013	1.39e-06	2.29e-06	23.07
genus Lachnospiraceae NC2004 group	insomnia	rs117467633	T	C	17	21157406	-0.17	0.038	9.13e-06	2.26e-05	19.61
genus Lachnospiraceae NC2004 group	insomnia	rs12127733	G	A	1	234157721	0.115	0.025	3.11e-06	1.6e-05	21.92
genus Lachnospiraceae NC2004 group	insomnia	rs12208226	C	A	6	22725908	-0.155	0.034	9.75e-06	8.82e-06	20.67
genus Lachnospiraceae NC2004 group	insomnia	rs12863463	G	A	13	47512191	-0.156	0.035	6.04e-06	4.08e-05	20.5
genus Lachnospiraceae NC2004 group	insomnia	rs17067076	G	A	18	58229086	-0.155	0.035	5.61e-06	1.77e-05	19.28
genus Lachnospiraceae NC2004 group	insomnia	rs1928659	T	C	9	29334137	0.103	0.023	6.17e-06	1.46e-05	20.5
genus Lachnospiraceae NC2004 group	insomnia	rs1929743	T	C	13	76829562	0.084	0.019	9.06e-06	2.04e-05	19.35
genus Lachnospiraceae NC2004 group	insomnia	rs3756315	A	G	5	149544722	-0.088	0.019	3.33e-06	4.7e-05	21.99
genus Lachnospiraceae NC2004 group	insomnia	rs6116753	G	A	20	5330700	0.099	0.021	2.92e-06	1.66e-05	22.62
genus Lachnospiraceae ND3007 group	insomnia	rs2861203	G	A	3	172950553	0.057	0.013	7.37e-06	1.42e-05	20.22
genus Lachnospiraceae ND3007 group	insomnia	rs72776675	T	C	10	14137663	-0.065	0.015	8.72e-06	3.23e-05	19.12
genus Lachnospiraceae ND3007 group	insomnia	rs9932954	A	G	16	1100633	-0.056	0.012	1.25e-06	9.89e-06	23.47
genus Lachnospiraceae NK4A136 group	insomnia	rs10952110	G	T	7	8497922	0.049	0.011	9.08e-06	2.15e-05	19.8
genus Lachnospiraceae NK4A136 group	insomnia	rs11263806	A	G	17	35240097	-0.052	0.012	5.07e-06	2.24e-05	20.19
genus Lachnospiraceae NK4A136 group	insomnia	rs12611395	G	A	19	21806125	0.09	0.02	5.83e-06	1.15e-05	20.44
genus Lachnospiraceae NK4A136 group	insomnia	rs160061	G	A	5	6116659	-0.051	0.011	2.12e-06	3.5e-06	22.6
genus Lachnospiraceae NK4A136 group	insomnia	rs28540839	A	C	8	84735080	0.051	0.011	9.34e-06	9.03e-06	21.12
genus Lachnospiraceae NK4A136 group	insomnia	rs2880566	T	C	17	30016653	0.06	0.013	5.61e-06	1.19e-05	19.82
genus Lachnospiraceae NK4A136 group	insomnia	rs4955932	T	C	3	55181375	-0.049	0.011	7.05e-06	1.28e-05	20.25
genus Lachnospiraceae NK4A136 group	insomnia	rs59805249	T	C	5	90289997	0.094	0.021	9.45e-06	2.12e-05	20.26
genus Lachnospiraceae NK4A136 group	insomnia	rs68104925	T	C	14	100177681	-0.055	0.012	2.37e-06	2.95e-06	22.65
genus Lachnospiraceae NK4A136 group	insomnia	rs7073658	G	T	10	62175024	0.05	0.011	5.27e-06	8.57e-06	20.75
genus Lachnospiraceae NK4A136 group	insomnia	rs73044693	A	G	19	51256120	-0.108	0.023	3.57e-06	1.3e-05	21.9
genus Lachnospiraceae NK4A136 group	insomnia	rs7616165	G	T	3	190415145	-0.231	0.048	2.77e-06	4.48e-06	22.74
genus Lachnospiraceae NK4A136 group	insomnia	rs76193507	A	G	3	161749981	-0.23	0.05	2.93e-06	2.47e-05	21.13
genus Lachnospiraceae NK4A136 group	insomnia	rs7832116	A	G	8	4842929	-0.071	0.015	3.57e-06	3.71e-06	22.2
genus Lachnospiraceae NK4A136 group	insomnia	rs954878	A	G	1	54578401	-0.052	0.011	1.78e-06	4.56e-06	22.78
genus Lachnospiraceae UCG001	insomnia	rs12131224	C	T	1	166199362	0.117	0.026	7.4e-06	1.08e-05	20.42
genus Lachnospiraceae UCG001	insomnia	rs2050911	G	A	1	82384407	0.075	0.015	1.11e-06	1.87e-06	23.83
genus Lachnospiraceae UCG001	insomnia	rs2371284	C	T	12	56256262	0.076	0.017	7.56e-06	2.83e-05	20.06
genus Lachnospiraceae UCG001	insomnia	rs437876	T	C	3	42568440	0.078	0.014	7.17e-08	1.5e-07	29.38
genus Lachnospiraceae UCG001	insomnia	rs4981345	T	C	14	21455973	-0.068	0.015	6.09e-06	9.41e-06	20.72
genus Lachnospiraceae UCG001	insomnia	rs573933	T	C	9	14477851	-0.108	0.023	3.11e-06	6.44e-06	21.57
genus Lachnospiraceae UCG001	insomnia	rs62496417	T	G	7	96965504	-0.075	0.017	5.88e-06	1.3e-05	20.41
genus Lachnospiraceae UCG001	insomnia	rs7341608	T	C	8	56839500	-0.078	0.018	9.48e-06	1.39e-05	19.51
genus Lachnospiraceae UCG001	insomnia	rs74034332	G	A	16	79092359	0.168	0.038	3.33e-06	2.3e-05	19.29
genus Lachnospiraceae UCG001	insomnia	rs78848836	A	G	1	53773248	-0.119	0.026	3.38e-06	1.92e-05	20.94
genus Lachnospiraceae UCG001	insomnia	rs8104225	A	G	19	13962924	0.089	0.02	8.04e-06	1.45e-05	20.37
genus Lachnospiraceae UCG001	insomnia	rs9403580	C	T	6	145006780	0.108	0.023	3.47e-06	7.12e-06	22.01
genus Lachnospiraceae UCG001	insomnia	rs985416	T	C	3	148269083	-0.097	0.018	1.46e-07	1.85e-07	28.48
genus Lachnospiraceae UCG004	insomnia	rs11128180	A	G	3	70592215	0.065	0.014	4.52e-06	1.41e-05	21.4
genus Lachnospiraceae UCG004	insomnia	rs12072562	T	C	1	105287469	0.133	0.03	7.07e-06	2.66e-05	19.23
genus Lachnospiraceae UCG004	insomnia	rs12673420	G	A	7	71303007	0.055	0.012	2.98e-06	1.43e-05	21.93
genus Lachnospiraceae UCG004	insomnia	rs12747809	A	G	1	240359089	0.062	0.013	8.65e-07	1.29e-06	24.49
genus Lachnospiraceae UCG004	insomnia	rs12894272	G	A	14	40536481	-0.058	0.013	4.34e-06	1.03e-05	21.44
genus Lachnospiraceae UCG004	insomnia	rs233486	G	A	6	14817584	0.08	0.018	6.28e-06	3.02e-05	20.23
genus Lachnospiraceae UCG004	insomnia	rs2444793	T	C	6	81318836	0.054	0.012	4.77e-06	1.25e-05	21.06
genus Lachnospiraceae UCG004	insomnia	rs2726805	A	G	4	183247601	0.055	0.012	6.3e-06	1.97e-05	20.59
genus Lachnospiraceae UCG004	insomnia	rs2882478	G	A	2	49904589	-0.058	0.012	1.21e-06	3.9e-06	23.78
genus Lachnospiraceae UCG004	insomnia	rs35182105	A	G	12	24572337	-0.11	0.024	4.87e-06	1.37e-05	20.52
genus Lachnospiraceae UCG004	insomnia	rs6656451	T	C	1	65990422	0.054	0.012	5.57e-06	8.38e-06	20.7
genus Lachnospiraceae UCG004	insomnia	rs7629954	A	G	3	154242406	0.108	0.024	5.77e-06	3.1e-05	20.72
genus Lachnospiraceae UCG008	insomnia	rs10741777	T	C	11	19572557	-0.097	0.019	7.69e-07	1.68e-06	24.99
genus Lachnospiraceae UCG008	insomnia	rs10793103	T	C	11	74391775	-0.097	0.018	9.35e-08	1.95e-07	28.89
genus Lachnospiraceae UCG008	insomnia	rs10801803	G	A	1	90818872	-0.117	0.024	1.4e-06	2.04e-05	23.18
genus Lachnospiraceae UCG008	insomnia	rs13024781	T	C	2	168628871	-0.08	0.017	2.29e-06	1.35e-05	22.38
genus Lachnospiraceae UCG008	insomnia	rs57091572	A	G	6	81214803	-0.11	0.024	2.86e-06	4.19e-06	21.94
genus Lachnospiraceae UCG008	insomnia	rs57254474	G	A	8	23071054	0.089	0.02	6.92e-06	1.97e-05	19.84
genus Lachnospiraceae UCG008	insomnia	rs61944774	A	G	12	129539818	0.18	0.039	6.34e-06	2.73e-05	20.86
genus Lachnospiraceae UCG008	insomnia	rs62277846	C	T	2	228100140	0.102	0.021	1.59e-06	2.7e-06	23.21
genus Lachnospiraceae UCG008	insomnia	rs67078837	T	C	4	114220647	-0.085	0.017	7.68e-07	6.84e-06	24.56
genus Lachnospiraceae UCG008	insomnia	rs75356640	G	A	15	31697284	0.137	0.03	9.83e-06	9.23e-06	20.28
genus Lachnospiraceae UCG008	insomnia	rs955844	A	C	16	84992314	0.112	0.023	1.81e-06	2.21e-06	24.08
genus Lachnospiraceae UCG010	insomnia	rs10414815	C	T	19	42586245	-0.105	0.023	4.24e-06	8.32e-06	20.61
genus Lachnospiraceae UCG010	insomnia	rs11192447	A	G	10	83848397	0.127	0.024	4.69e-07	2.09e-06	27.04
genus Lachnospiraceae UCG010	insomnia	rs12346653	C	T	9	92267239	0.066	0.014	2.7e-06	8.62e-06	22.21
genus Lachnospiraceae UCG010	insomnia	rs17730011	G	A	6	84772845	-0.07	0.016	7.85e-06	1.94e-05	20
genus Lachnospiraceae UCG010	insomnia	rs2833528	T	C	21	33193567	0.056	0.013	9.92e-06	2.56e-05	19.36
genus Lachnospiraceae UCG010	insomnia	rs336138	G	T	5	8146371	0.078	0.017	7.48e-06	1.9e-05	20.57
genus Lachnospiraceae UCG010	insomnia	rs4576377	C	A	7	81410263	0.057	0.013	7.63e-06	1.7e-05	20.27
genus Lachnospiraceae UCG010	insomnia	rs72894957	G	A	2	185862591	0.222	0.049	5.68e-06	1.93e-05	20.88
genus Lachnospiraceae UCG010	insomnia	rs74315802	G	T	14	29872341	0.087	0.018	3.19e-06	1.18e-05	22.34
genus Lachnospiraceae UCG010	insomnia	rs9981767	A	C	21	44079875	0.066	0.013	9.96e-07	2.3e-06	24.63
genus Lachnospira	insomnia	rs56791201	C	T	2	57701660	-0.052	0.011	2.93e-06	4.32e-06	21.92
genus Lactobacillus	insomnia	rs11674854	C	T	2	28903275	-0.085	0.018	1.59e-06	2.42e-06	23.34
genus Lactobacillus	insomnia	rs12693845	C	T	2	199312684	-0.081	0.018	8.96e-06	1.67e-05	20.61
genus Lactobacillus	insomnia	rs1530559	G	A	2	135755629	0.08	0.018	4.93e-06	1.09e-05	20.35
genus Lactobacillus	insomnia	rs16861661	G	A	1	18501459	-0.183	0.038	1.28e-06	6.95e-06	23.05
genus Lactobacillus	insomnia	rs62314653	C	A	4	109896462	0.188	0.039	2.24e-06	2.88e-05	22.63
genus Lactobacillus	insomnia	rs7399658	G	A	13	23834968	-0.107	0.022	3.12e-06	7.18e-06	23.31
genus Lactobacillus	insomnia	rs75127669	C	A	6	151027636	0.14	0.031	6.83e-06	1.85e-05	20.28
genus Lactobacillus	insomnia	rs768253	T	G	8	69010103	-0.079	0.017	4.25e-06	1.38e-05	21.25
genus Lactobacillus	insomnia	rs77478751	A	G	3	173151665	-0.22	0.048	7.33e-06	7.35e-06	21.36
genus Lactobacillus	insomnia	rs921925	A	C	19	6928017	0.099	0.02	9.72e-07	2.48e-06	23.49
genus Lactococcus	insomnia	rs10417872	G	T	19	28767353	-0.118	0.025	1.29e-06	3.71e-06	23.28
genus Lactococcus	insomnia	rs123059	C	T	17	2699935	0.137	0.027	1.27e-06	1.21e-06	24.77
genus Lactococcus	insomnia	rs12621813	G	A	2	31266049	0.108	0.024	6.61e-06	4.76e-05	20.41
genus Lactococcus	insomnia	rs17168302	G	A	7	14650221	0.192	0.042	6.29e-06	1.64e-05	20.4
genus Lactococcus	insomnia	rs2293361	C	T	2	54114864	-0.199	0.043	1.4e-06	1.09e-05	21.37
genus Lactococcus	insomnia	rs4766997	C	T	12	113161438	0.115	0.024	2.06e-06	4.88e-06	23.11
genus Lactococcus	insomnia	rs55910161	C	T	10	71518643	0.146	0.031	2.36e-06	6.2e-06	22.69
genus Lactococcus	insomnia	rs6674304	C	T	1	116887742	0.201	0.044	6.18e-06	1.59e-05	20.62
genus Lactococcus	insomnia	rs7992246	C	T	13	113472525	-0.104	0.023	4.45e-06	1.12e-05	20.4
genus Marvinbryantia	insomnia	rs11620597	T	C	13	86079090	0.119	0.027	7.8e-06	6e-05	19.34
genus Marvinbryantia	insomnia	rs1187983	C	T	1	58441860	-0.094	0.019	2.02e-06	3.57e-06	23.45
genus Marvinbryantia	insomnia	rs146541147	G	A	19	4542097	0.119	0.027	6.86e-06	1.89e-05	19.6
genus Marvinbryantia	insomnia	rs2724813	G	A	10	12516924	0.084	0.017	6.28e-07	5.58e-06	25.18
genus Marvinbryantia	insomnia	rs2842896	C	T	6	132881664	-0.065	0.013	7.25e-07	1.98e-06	24.52
genus Marvinbryantia	insomnia	rs2863363	G	A	3	166039765	-0.063	0.014	3.11e-06	1.28e-05	21.69
genus Marvinbryantia	insomnia	rs3125832	A	C	1	211400180	0.068	0.015	5.03e-06	1.89e-05	20.48
genus Marvinbryantia	insomnia	rs61884471	G	A	11	45826561	0.124	0.025	1.01e-06	1.14e-06	25.08
genus Marvinbryantia	insomnia	rs72948274	A	C	11	79518683	-0.126	0.027	3.26e-06	5.14e-06	21.55
genus Marvinbryantia	insomnia	rs8006832	G	T	14	21577837	-0.095	0.022	6.58e-06	3.52e-05	19.32
genus Methanobrevibacter	insomnia	rs10202904	G	T	2	125440268	0.113	0.024	3.09e-06	4.4e-06	22.26
genus Methanobrevibacter	insomnia	rs1334944	T	C	10	112266046	0.115	0.026	7.61e-06	1.14e-05	20.33
genus Methanobrevibacter	insomnia	rs4802933	G	A	19	52925820	0.136	0.031	9.74e-06	4.99e-05	19.37
genus Methanobrevibacter	insomnia	rs6776814	T	C	3	15053083	-0.189	0.042	8.05e-06	1.98e-05	20.25
genus Methanobrevibacter	insomnia	rs76029318	T	C	13	41963791	0.223	0.045	1.08e-06	5.96e-06	24.06
genus Methanobrevibacter	insomnia	rs894996	C	A	4	104418307	0.214	0.046	3.82e-06	1.09e-05	22.06
genus Odoribacter	insomnia	rs10093869	A	G	8	1266824	-0.058	0.013	3.67e-06	6.2e-06	21.23
genus Odoribacter	insomnia	rs10423795	T	C	19	49523088	-0.055	0.012	6.58e-06	2.38e-05	20.66
genus Odoribacter	insomnia	rs28417404	A	G	14	70944224	-0.073	0.016	3.68e-06	4.01e-05	20.29
genus Odoribacter	insomnia	rs4793970	A	G	17	46763962	-0.058	0.013	6.03e-06	0.000137	19.91
genus Odoribacter	insomnia	rs6856150	A	G	4	11907559	-0.088	0.019	6.06e-06	8.81e-06	20.63
genus Odoribacter	insomnia	rs74553962	T	G	8	69677480	0.121	0.026	9.49e-06	8.83e-06	21.15
genus Odoribacter	insomnia	rs77779484	G	A	12	67655943	-0.133	0.027	6.56e-07	2.15e-06	24.71
genus Olsenella	insomnia	rs1035588	A	G	2	150077190	-0.108	0.024	4.86e-06	1.61e-05	20.85
genus Olsenella	insomnia	rs17148768	G	A	10	10777085	0.14	0.03	2.2e-06	1.75e-05	22.57
genus Olsenella	insomnia	rs2759329	A	G	1	231960352	0.111	0.024	3.43e-06	6.82e-06	21.95
genus Olsenella	insomnia	rs35225860	A	G	1	247642270	-0.224	0.048	3.87e-06	5.66e-06	21.49
genus Olsenella	insomnia	rs6046522	C	T	20	19969568	0.123	0.027	4.48e-06	2.05e-05	20.74
genus Olsenella	insomnia	rs61090148	A	G	4	174810498	-0.105	0.023	6.44e-06	9.84e-06	20.51
genus Olsenella	insomnia	rs62112538	C	T	19	4925018	-0.199	0.041	1.19e-06	2.68e-06	24.01
genus Olsenella	insomnia	rs72691585	C	A	9	21884425	-0.249	0.052	2.95e-06	4.28e-06	22.87
genus Olsenella	insomnia	rs7540303	C	T	1	179629191	0.108	0.024	5.32e-06	7.89e-06	20.89
genus Olsenella	insomnia	rs8066522	A	G	17	59632873	0.107	0.024	9.7e-06	1.56e-05	19.64
genus Olsenella	insomnia	rs9460691	C	A	6	10422207	0.12	0.027	7.28e-06	0.000108	19.94
genus Oscillibacter	insomnia	rs11627628	T	C	14	21479605	0.144	0.029	1.01e-06	2.41e-06	24.61
genus Oscillibacter	insomnia	rs11990279	T	C	8	11116314	-0.082	0.018	4.94e-06	2.85e-05	20.9
genus Oscillibacter	insomnia	rs12649930	T	G	4	3656291	0.122	0.026	4.09e-06	1.05e-05	21.94
genus Oscillibacter	insomnia	rs133832	A	C	22	44834707	-0.08	0.016	1.15e-06	2.24e-06	23.99
genus Oscillibacter	insomnia	rs16866406	A	G	2	179457147	0.099	0.021	3.08e-06	1.06e-05	22.43
genus Oscillibacter	insomnia	rs16934185	A	G	9	1798324	-0.13	0.028	4.38e-06	1.23e-05	21.17
genus Oscillibacter	insomnia	rs234108	A	G	1	184942671	0.075	0.015	9.16e-07	4.96e-06	24.12
genus Oscillibacter	insomnia	rs36095275	C	T	14	32270129	-0.075	0.016	1.4e-06	4.19e-06	23.01
genus Oscillibacter	insomnia	rs4506202	G	A	8	21598077	0.071	0.015	3.21e-06	8.45e-06	21.83
genus Oscillibacter	insomnia	rs61883564	A	G	11	79013843	-0.101	0.022	3.39e-06	7.35e-06	21.03
genus Oscillibacter	insomnia	rs62206502	A	C	20	18003390	0.068	0.015	6.6e-06	1.09e-05	20.27
genus Oscillibacter	insomnia	rs75453768	G	T	10	116469806	0.122	0.027	5.35e-06	9.55e-06	20.67
genus Oscillibacter	insomnia	rs761240	G	T	20	49507892	0.177	0.039	2.04e-06	2.13e-05	20.64
genus Oscillibacter	insomnia	rs9393920	G	A	6	28580593	0.074	0.015	9.92e-07	1.51e-05	24.29
genus Oscillospira	insomnia	rs12206468	G	A	6	18093691	-0.133	0.027	1.04e-06	1.77e-06	24.32
genus Oscillospira	insomnia	rs12925026	T	C	16	89792856	0.136	0.031	9.31e-06	1.55e-05	19.53
genus Oscillospira	insomnia	rs1954532	C	T	14	28151415	0.083	0.018	2.27e-06	1.09e-05	22.23
genus Oscillospira	insomnia	rs28889936	A	C	4	89483300	0.114	0.025	3.37e-06	1.28e-05	20.35
genus Oscillospira	insomnia	rs62422654	C	T	6	170474630	0.09	0.02	6.47e-06	8.33e-06	20.57
genus Oscillospira	insomnia	rs72866977	A	C	6	56160483	-0.131	0.028	5.63e-06	8.72e-06	21.49
genus Oscillospira	insomnia	rs751183	C	T	1	76803093	0.077	0.017	6.85e-06	1.85e-05	20.22
genus Oscillospira	insomnia	rs8076323	A	G	17	14881860	0.072	0.016	5.61e-06	1.79e-05	20.89
genus Oxalobacter	insomnia	rs10464997	G	A	8	20902693	0.138	0.029	3.3e-06	4.48e-06	21.81
genus Oxalobacter	insomnia	rs11108500	A	G	12	96819204	-0.199	0.043	3.74e-06	1.16e-05	21.71
genus Oxalobacter	insomnia	rs111966731	T	C	15	93941937	0.213	0.047	7.3e-06	1.29e-05	20.42
genus Oxalobacter	insomnia	rs12002250	A	C	9	19682558	0.217	0.047	1.42e-06	8.76e-06	21.68
genus Oxalobacter	insomnia	rs1569853	T	C	6	38550301	-0.138	0.03	3.65e-06	2.83e-05	21.62
genus Oxalobacter	insomnia	rs36057338	G	T	4	189935314	0.208	0.042	8.8e-07	4.24e-06	24.32
genus Oxalobacter	insomnia	rs3862635	C	T	11	126582578	-0.172	0.039	9.19e-06	6.08e-05	19.09
genus Oxalobacter	insomnia	rs4428215	G	A	3	171947435	0.13	0.024	7.51e-08	2e-07	28.93
genus Oxalobacter	insomnia	rs6000536	C	T	22	37421469	-0.131	0.025	2.06e-07	7.38e-07	26.64
genus Oxalobacter	insomnia	rs6993398	G	A	8	115560689	0.127	0.028	7.13e-06	1.59e-05	20.81
genus Oxalobacter	insomnia	rs736744	T	C	9	87514407	-0.118	0.021	2.57e-08	2.78e-07	31.14
genus Parabacteroides	insomnia	rs114567323	T	C	3	52354847	0.186	0.041	5.65e-06	6.18e-06	21.18
genus Parabacteroides	insomnia	rs115602804	G	A	3	191572365	0.103	0.022	1.93e-06	8.8e-06	21.42
genus Parabacteroides	insomnia	rs4236095	A	G	6	47368687	-0.076	0.016	1.93e-06	8.48e-06	23.54
genus Parabacteroides	insomnia	rs60884758	C	T	9	2217340	-0.07	0.014	5.71e-07	1.74e-06	24.4
genus Parabacteroides	insomnia	rs6657302	T	C	1	85585609	-0.105	0.023	9.76e-06	4.73e-05	21.48
genus Parabacteroides	insomnia	rs7298818	C	T	12	56396953	0.089	0.02	8.54e-06	4.29e-05	19.57
genus Paraprevotella	insomnia	rs10842464	C	T	12	25249743	0.076	0.017	6.6e-06	4.07e-05	19.3
genus Paraprevotella	insomnia	rs140997932	T	C	3	149298792	-0.162	0.035	2.11e-06	1.38e-05	21.02
genus Paraprevotella	insomnia	rs145020347	A	G	11	114526679	-0.125	0.026	4.03e-06	4.54e-06	22.58
genus Paraprevotella	insomnia	rs17109926	A	G	12	71978728	-0.099	0.022	6.75e-06	1.38e-05	20.9
genus Paraprevotella	insomnia	rs17785622	A	G	6	83459314	0.248	0.052	1.93e-06	5.1e-06	22.39
genus Paraprevotella	insomnia	rs2081023	A	G	5	174606261	-0.123	0.024	2.64e-07	5.17e-07	26.85
genus Paraprevotella	insomnia	rs3008582	T	C	1	195971173	0.106	0.023	4.36e-06	9.18e-06	21.64
genus Paraprevotella	insomnia	rs3801748	G	A	7	81759508	0.078	0.017	5.2e-06	4.13e-05	20.62
genus Paraprevotella	insomnia	rs4756632	G	T	11	41079703	-0.139	0.029	3.82e-06	3.39e-06	22.96
genus Paraprevotella	insomnia	rs4767113	C	T	12	114131978	0.088	0.018	2.14e-06	6.72e-06	23.05
genus Paraprevotella	insomnia	rs7240324	T	G	18	69623804	-0.102	0.023	5.96e-06	9.23e-06	20.31
genus Paraprevotella	insomnia	rs9602779	A	C	13	86162420	-0.107	0.022	6.93e-07	2.11e-06	23.46
genus Paraprevotella	insomnia	rs9900242	A	G	17	69135631	-0.085	0.018	1.14e-06	5.71e-06	23.7
genus Parasutterella	insomnia	rs10899911	A	G	10	44293839	-0.072	0.015	1.15e-06	6.71e-06	23.43
genus Parasutterella	insomnia	rs11715853	G	A	3	30163689	-0.066	0.015	6.23e-06	3.25e-05	20.59
genus Parasutterella	insomnia	rs2090816	C	A	6	137615592	-0.084	0.018	2.9e-06	1.33e-05	22.49
genus Parasutterella	insomnia	rs2387977	T	C	20	25599776	-0.068	0.013	5.38e-07	7.62e-07	25.6
genus Parasutterella	insomnia	rs35055552	T	C	8	114804024	0.11	0.024	3.35e-06	9.49e-06	21.65
genus Parasutterella	insomnia	rs55877868	A	C	17	14692867	-0.104	0.023	2.87e-06	1.48e-05	20.97
genus Parasutterella	insomnia	rs62273907	A	G	3	156550415	0.229	0.05	5.88e-06	1.12e-05	20.87
genus Parasutterella	insomnia	rs6809952	G	A	3	193896709	-0.068	0.015	8.13e-06	1.23e-05	20.61
genus Parasutterella	insomnia	rs6828768	C	T	4	65556925	0.064	0.013	1.78e-06	4.94e-06	23.05
genus Parasutterella	insomnia	rs7303158	C	T	12	5275540	0.065	0.013	1.33e-06	5.16e-06	23.21
genus Parasutterella	insomnia	rs7311004	C	T	12	53260710	0.062	0.014	5.92e-06	1.47e-05	20.48
genus Parasutterella	insomnia	rs7572229	A	G	2	72235444	-0.066	0.013	6.32e-07	3.42e-06	24.93
genus Parasutterella	insomnia	rs78383039	T	C	2	178954708	-0.146	0.03	1.57e-06	4.04e-06	24.25
genus Parasutterella	insomnia	rs8039785	G	T	15	67316307	-0.062	0.013	3.62e-06	6.94e-06	21.62
genus Parasutterella	insomnia	rs823424	G	A	8	16674526	-0.071	0.016	4.95e-06	1.77e-05	20.66
genus Peptococcus	insomnia	rs10031059	C	T	4	35358594	0.121	0.023	1.24e-07	2.59e-07	28.78
genus Peptococcus	insomnia	rs11001941	G	A	10	78716030	-0.196	0.039	1.33e-06	9.88e-07	24.87
genus Peptococcus	insomnia	rs12069354	C	T	1	216223782	0.168	0.038	9.28e-06	2.19e-05	19.51
genus Peptococcus	insomnia	rs2054133	A	G	2	33691809	-0.09	0.019	2.14e-06	6.29e-06	22.61
genus Peptococcus	insomnia	rs36121075	A	G	20	43118017	-0.141	0.031	6.99e-06	1.6e-05	21.09
genus Peptococcus	insomnia	rs413827	G	A	14	57985112	0.11	0.024	3.3e-06	5.33e-06	21.54
genus Peptococcus	insomnia	rs5770862	T	C	22	50973113	0.162	0.036	3.22e-06	2.37e-05	20.62
genus Peptococcus	insomnia	rs6918730	A	G	6	99020289	-0.135	0.029	1.15e-06	2.21e-05	21.81
genus Peptococcus	insomnia	rs7033353	G	T	9	104595848	-0.09	0.019	2.22e-06	6.24e-06	22.53
genus Peptococcus	insomnia	rs72850165	T	C	11	968356	-0.134	0.03	5.74e-06	1.11e-05	19.99
genus Peptococcus	insomnia	rs74592222	G	A	1	75971700	0.138	0.03	8.55e-06	1.09e-05	20.73
genus Peptococcus	insomnia	rs77681628	C	T	13	91182556	0.2	0.039	2.69e-07	1.75e-06	26.74
genus Phascolarctobacterium	insomnia	rs11929846	T	C	4	17051156	-0.07	0.016	8.88e-06	2.21e-05	19.48
genus Phascolarctobacterium	insomnia	rs12618201	A	G	2	174436533	0.064	0.014	3.38e-06	2.2e-05	21.56
genus Phascolarctobacterium	insomnia	rs1264476	G	T	8	102434276	-0.077	0.017	4.3e-06	1.29e-05	21.36
genus Phascolarctobacterium	insomnia	rs56069061	G	A	3	168339417	-0.111	0.023	1.87e-06	4.01e-06	23.28
genus Phascolarctobacterium	insomnia	rs56157888	A	C	4	183252836	0.095	0.019	1.09e-06	2.3e-06	24.23
genus Phascolarctobacterium	insomnia	rs74540770	G	A	3	186553389	-0.121	0.026	3.6e-06	4.22e-06	21.89
genus Phascolarctobacterium	insomnia	rs74847270	A	G	22	47841258	-0.105	0.023	5.73e-06	2.08e-05	20.62
genus Phascolarctobacterium	insomnia	rs75882962	T	C	12	53098742	0.097	0.019	3.19e-07	7.88e-07	25.84
genus Phascolarctobacterium	insomnia	rs7982713	G	A	13	71376322	0.073	0.016	9.72e-06	2.41e-05	19.84
genus Prevotella7	insomnia	rs118038478	A	G	16	47237609	0.206	0.047	7.85e-06	2.61e-05	19.24
genus Prevotella7	insomnia	rs12124567	A	G	1	3343802	-0.121	0.028	9.49e-06	2.3e-05	19.45
genus Prevotella7	insomnia	rs12195431	T	C	6	91019654	0.197	0.044	8.73e-06	1.46e-05	19.74
genus Prevotella7	insomnia	rs2240542	C	T	2	242066314	0.121	0.026	4.84e-06	2.12e-05	21.31
genus Prevotella7	insomnia	rs2918132	T	C	10	133000320	0.115	0.025	6.42e-06	1.4e-05	20.23
genus Prevotella7	insomnia	rs430270	A	C	3	60474379	0.139	0.03	2.87e-06	4.94e-06	21.94
genus Prevotella7	insomnia	rs57404562	C	A	2	12101762	0.155	0.032	6.22e-07	4.24e-06	24.2
genus Prevotella7	insomnia	rs79263163	A	C	11	39821773	-0.144	0.032	7.51e-06	1.91e-05	20.89
genus Prevotella7	insomnia	rs9426434	T	C	1	29736216	-0.124	0.028	9.72e-06	1.34e-05	19.71
genus Prevotella7	insomnia	rs9608249	A	G	22	24613952	-0.158	0.034	2.07e-06	1.51e-05	22.13
genus Prevotella7	insomnia	rs9959718	G	A	18	71442664	0.133	0.028	1.9e-06	3.55e-06	23.33
genus Prevotella9	insomnia	rs111509883	T	C	19	639161	0.171	0.035	1.24e-06	2.49e-06	24.23
genus Prevotella9	insomnia	rs11685699	C	T	2	11232685	-0.141	0.03	2.03e-06	3.54e-06	22.86
genus Prevotella9	insomnia	rs117271932	A	G	22	44236460	0.208	0.044	2.82e-06	4.71e-06	22.33
genus Prevotella9	insomnia	rs12648235	T	C	4	161115744	0.079	0.018	7.39e-06	2.92e-05	19.56
genus Prevotella9	insomnia	rs1304512	G	A	5	63736025	0.076	0.017	5.29e-06	1.15e-05	21.08
genus Prevotella9	insomnia	rs2104588	C	T	10	12497581	-0.106	0.024	8.13e-06	5.64e-05	19.72
genus Prevotella9	insomnia	rs2495052	A	G	1	14161251	0.084	0.019	8.97e-06	2.73e-05	19.8
genus Prevotella9	insomnia	rs2683313	G	A	8	19115604	0.072	0.015	1.69e-06	4.6e-06	22.84
genus Prevotella9	insomnia	rs4968431	G	T	17	59421778	0.064	0.014	8.58e-06	2.11e-05	19.72
genus Prevotella9	insomnia	rs7237249	C	T	18	71992502	-0.082	0.018	8.93e-06	2.68e-05	20.46
genus Prevotella9	insomnia	rs72815774	T	C	2	91954502	-0.176	0.039	8.78e-06	1.67e-05	20.09
genus Prevotella9	insomnia	rs746764	T	C	20	21470713	-0.092	0.019	2.04e-06	5.21e-06	22.46
genus Prevotella9	insomnia	rs7976209	T	C	12	1794470	-0.087	0.02	7.28e-06	1.51e-05	19.35
genus Prevotella9	insomnia	rs9428102	A	G	1	118852817	-0.078	0.018	4.62e-06	1.55e-05	19.57
genus Prevotella9	insomnia	rs9613013	G	A	22	26152738	0.092	0.02	6.1e-06	8.72e-06	20.49
genus Rikenellaceae RC9 gut group	insomnia	rs12501673	A	G	4	163830516	0.116	0.026	6.29e-06	2.15e-05	19.7
genus Rikenellaceae RC9 gut group	insomnia	rs17032291	T	C	4	155865671	-0.17	0.037	6.61e-06	1.42e-05	21.21
genus Rikenellaceae RC9 gut group	insomnia	rs17582787	A	G	4	149562638	-0.158	0.034	3.55e-06	1.58e-05	21.53
genus Rikenellaceae RC9 gut group	insomnia	rs2074881	T	C	19	1970021	-0.142	0.032	9.45e-06	3.01e-05	19.28
genus Rikenellaceae RC9 gut group	insomnia	rs2900503	T	G	9	112657543	0.172	0.033	1.55e-07	4.4e-07	27.83
genus Rikenellaceae RC9 gut group	insomnia	rs2998141	C	T	10	135010198	0.136	0.029	4.42e-06	1.76e-05	21.64
genus Rikenellaceae RC9 gut group	insomnia	rs4270579	A	G	4	84698188	0.118	0.027	5.46e-06	3.24e-05	18.96
genus Rikenellaceae RC9 gut group	insomnia	rs4717843	G	T	7	73334987	-0.119	0.026	4.72e-06	7.44e-06	20.99
genus Rikenellaceae RC9 gut group	insomnia	rs7712231	A	G	5	31406285	0.156	0.035	7.97e-06	2.73e-05	19.89
genus Rikenellaceae RC9 gut group	insomnia	rs80309088	G	A	6	165668732	0.174	0.038	4.56e-06	1.23e-05	20.61
genus Rikenellaceae RC9 gut group	insomnia	rs9887954	G	A	1	164800873	-0.115	0.025	4.81e-06	1.48e-05	21.27
genus Romboutsia	insomnia	rs10279978	A	G	7	5319387	-0.062	0.013	1.17e-06	1.84e-05	23.75
genus Romboutsia	insomnia	rs11221428	T	C	11	99665050	-0.073	0.016	6.49e-06	1.46e-05	21.09
genus Romboutsia	insomnia	rs16843578	C	T	1	171903885	-0.088	0.02	5.08e-06	3.98e-05	19.78
genus Romboutsia	insomnia	rs28603357	T	C	7	106406824	-0.215	0.047	8.52e-06	8.5e-06	20.49
genus Romboutsia	insomnia	rs34302036	G	A	7	78136725	-0.055	0.012	5.88e-06	2.95e-05	20.74
genus Romboutsia	insomnia	rs61841503	G	A	10	17019559	0.093	0.017	4e-08	7.45e-07	29.35
genus Romboutsia	insomnia	rs62504452	A	G	7	145760298	-0.071	0.016	4.66e-06	3.01e-05	20.54
genus Romboutsia	insomnia	rs7109293	A	G	11	133834657	0.092	0.021	6.98e-06	0.000162	19.96
genus Romboutsia	insomnia	rs75200530	T	G	8	5088054	-0.191	0.042	5.07e-06	1.44e-05	20.5
genus Romboutsia	insomnia	rs75987356	G	A	2	16066705	-0.13	0.028	6.71e-06	8.94e-06	21.35
genus Romboutsia	insomnia	rs77702691	A	G	13	88725540	-0.094	0.021	7.37e-06	1.61e-05	20.49
genus Romboutsia	insomnia	rs9389266	T	G	6	135411737	0.072	0.016	9.38e-06	2.39e-05	19.82
genus Romboutsia	insomnia	rs9567264	C	T	13	32720756	0.058	0.013	5.76e-06	1.83e-05	20.7
genus Roseburia	insomnia	rs12740451	T	C	1	95178974	0.07	0.015	7.34e-06	1.15e-05	20.62
genus Roseburia	insomnia	rs16910295	T	C	11	12009569	-0.098	0.021	2.91e-06	5.02e-06	21.89
genus Roseburia	insomnia	rs2160994	C	T	12	50650057	-0.055	0.011	9.7e-07	5.05e-06	23.97
genus Roseburia	insomnia	rs2943022	T	C	5	89598914	0.049	0.011	4.11e-06	3.18e-05	21.39
genus Roseburia	insomnia	rs302266	T	C	1	194183650	-0.078	0.017	8.13e-06	5.96e-05	20.19
genus Roseburia	insomnia	rs329182	T	C	5	125076494	0.069	0.015	5.9e-06	1.65e-05	20.39
genus Roseburia	insomnia	rs55858165	A	C	15	86512809	0.179	0.04	9.99e-06	2.65e-05	19.6
genus Roseburia	insomnia	rs57466170	C	T	15	37859065	0.074	0.017	8.3e-06	7.61e-05	18.67
genus Roseburia	insomnia	rs6445851	A	G	3	57116228	0.05	0.011	3.53e-06	6.53e-06	21.14
genus Roseburia	insomnia	rs6930661	C	T	6	12774611	-0.096	0.02	2.48e-06	4.69e-06	22.01
genus Roseburia	insomnia	rs75326254	C	T	6	166170836	-0.105	0.023	7.5e-06	2.65e-05	20.53
genus Roseburia	insomnia	rs78753150	A	C	5	144135655	0.097	0.021	9.98e-06	1.53e-05	20.48
genus Roseburia	insomnia	rs9300744	C	T	13	103117486	-0.059	0.013	4.75e-06	4.77e-06	21.73
genus Ruminiclostridium5	insomnia	rs10827477	A	G	10	35262588	-0.055	0.012	2.19e-06	3.73e-06	22.59
genus Ruminiclostridium5	insomnia	rs113753996	T	C	5	32477664	0.082	0.017	3.99e-06	3.76e-06	22.13
genus Ruminiclostridium5	insomnia	rs1223978	C	T	13	108775162	-0.048	0.011	8.16e-06	1.63e-05	20
genus Ruminiclostridium5	insomnia	rs1492620	T	C	6	50405920	-0.083	0.018	3.53e-06	1.56e-05	21.27
genus Ruminiclostridium5	insomnia	rs2482038	C	A	10	12835085	0.052	0.011	1.7e-06	4.29e-06	22.76
genus Ruminiclostridium5	insomnia	rs2791343	T	C	8	131316030	0.052	0.011	5.54e-06	1.41e-05	20.81
genus Ruminiclostridium5	insomnia	rs2833828	G	A	21	33811886	0.049	0.011	6.82e-06	1.47e-05	20.29
genus Ruminiclostridium5	insomnia	rs4955951	A	G	3	55243531	-0.071	0.017	9.96e-06	2.75e-05	18.53
genus Ruminiclostridium5	insomnia	rs6121460	G	A	20	60293505	0.093	0.02	2.64e-06	6.53e-06	21.93
genus Ruminiclostridium5	insomnia	rs79968837	A	G	20	41177956	-0.095	0.019	1.15e-06	6.4e-06	24.12
genus Ruminiclostridium5	insomnia	rs8053158	G	A	16	86769909	0.074	0.016	5.9e-06	1.09e-05	21.65
genus Ruminiclostridium6	insomnia	rs10829821	T	C	10	132651293	-0.098	0.022	3.47e-06	1.97e-05	20.41
genus Ruminiclostridium6	insomnia	rs116969552	A	G	10	128214403	-0.167	0.038	9.16e-06	1.49e-05	19.61
genus Ruminiclostridium6	insomnia	rs11992182	A	C	8	79766499	0.063	0.014	4.65e-06	1.03e-05	20.57
genus Ruminiclostridium6	insomnia	rs1756364	G	T	14	20954661	0.1	0.02	2.54e-07	1.69e-06	25.68
genus Ruminiclostridium6	insomnia	rs2548459	C	T	19	49209339	0.055	0.012	6.4e-06	1.79e-05	20.43
genus Ruminiclostridium6	insomnia	rs35362464	C	A	4	36478011	0.072	0.017	8.99e-06	6.51e-05	18.96
genus Ruminiclostridium6	insomnia	rs61060922	T	G	16	72136154	0.159	0.032	1.09e-06	1.32e-06	24.38
genus Ruminiclostridium6	insomnia	rs663262	C	T	11	86179076	0.135	0.031	3.39e-06	2.12e-05	18.87
genus Ruminiclostridium6	insomnia	rs67479537	T	C	19	10115515	0.119	0.026	9.3e-06	2.58e-05	20.18
genus Ruminiclostridium6	insomnia	rs71414120	T	G	14	56938952	0.201	0.041	1.08e-06	5.84e-06	24.43
genus Ruminiclostridium6	insomnia	rs72991535	T	G	18	76018244	0.136	0.03	4.95e-06	1.32e-05	21.11
genus Ruminiclostridium6	insomnia	rs73176030	T	C	7	101271282	0.059	0.013	7.29e-06	7.19e-05	19.73
genus Ruminiclostridium6	insomnia	rs77193512	A	G	11	40289063	0.074	0.015	1.3e-06	3.44e-06	23.12
genus Ruminiclostridium6	insomnia	rs792058	G	A	2	5548605	0.055	0.013	8.58e-06	2.57e-05	19.53
genus Ruminiclostridium6	insomnia	rs79968172	G	A	1	240503826	0.116	0.024	1.66e-06	3.25e-06	22.83
genus Ruminiclostridium6	insomnia	rs9555756	A	C	13	111703249	-0.08	0.018	7.1e-06	2.5e-05	20.71
genus Ruminiclostridium9	insomnia	rs115044523	G	A	7	47013498	-0.098	0.02	2.37e-06	6.89e-06	23.4
genus Ruminiclostridium9	insomnia	rs12040548	G	T	1	247710285	0.057	0.012	3.15e-06	4.43e-06	21.73
genus Ruminiclostridium9	insomnia	rs6082461	C	A	20	2210530	-0.059	0.013	4.87e-06	1.7e-05	20.04
genus Ruminiclostridium9	insomnia	rs7137760	C	T	12	10702414	0.051	0.011	7.07e-06	1.63e-05	20.5
genus Ruminiclostridium9	insomnia	rs74303178	T	C	8	14697544	0.053	0.012	7.92e-06	2.92e-05	19.95
genus Ruminiclostridium9	insomnia	rs78191726	T	C	6	67655320	0.094	0.021	7.58e-06	1.5e-05	20.21
genus Ruminiclostridium9	insomnia	rs918449	G	A	19	34371198	0.095	0.02	2.56e-06	5.39e-06	23.26
genus Ruminiclostridium9	insomnia	rs9522712	T	C	13	90441578	0.07	0.015	4.66e-06	3.02e-05	20.4
genus Ruminiclostridium9	insomnia	rs9809789	C	T	3	29179983	-0.072	0.016	8.72e-06	1.43e-05	20.19
genus Ruminococcaceae NK4A214 group	insomnia	rs11241747	T	C	5	123846318	-0.053	0.012	6.59e-06	4.61e-05	19.78
genus Ruminococcaceae NK4A214 group	insomnia	rs11586410	G	A	1	157338888	-0.086	0.017	3.66e-07	1.24e-06	25.81
genus Ruminococcaceae NK4A214 group	insomnia	rs12642039	C	T	4	159932022	0.055	0.012	3.43e-06	8.35e-06	21.45
genus Ruminococcaceae NK4A214 group	insomnia	rs12731	A	G	2	239087912	-0.053	0.012	4.87e-06	8.81e-06	21.04
genus Ruminococcaceae NK4A214 group	insomnia	rs13087692	G	T	3	84725039	-0.057	0.013	8.69e-06	9.38e-06	20.82
genus Ruminococcaceae NK4A214 group	insomnia	rs136761	A	G	22	49796014	0.059	0.012	8.15e-07	1.84e-06	24.31
genus Ruminococcaceae NK4A214 group	insomnia	rs147475196	A	G	3	26509287	-0.134	0.03	4.72e-06	3.93e-05	20.53
genus Ruminococcaceae NK4A214 group	insomnia	rs35559912	T	C	5	35288938	-0.093	0.02	4.89e-06	1.08e-05	20.63
genus Ruminococcaceae NK4A214 group	insomnia	rs4814689	C	T	20	18030357	-0.108	0.023	4.55e-06	1.66e-05	22.04
genus Ruminococcaceae NK4A214 group	insomnia	rs5994253	A	G	22	17793012	-0.081	0.016	2.35e-07	5.61e-07	26.49
genus Ruminococcaceae NK4A214 group	insomnia	rs62027366	T	C	16	24073806	0.062	0.014	6.58e-06	1.58e-05	20
genus Ruminococcaceae NK4A214 group	insomnia	rs6681678	T	C	1	100248591	0.1	0.024	9.05e-06	4.38e-05	17.42
genus Ruminococcaceae NK4A214 group	insomnia	rs7573569	T	C	2	141897042	0.108	0.023	3.23e-06	8.52e-06	21.26
genus Ruminococcaceae UCG002	insomnia	rs10916131	C	T	1	227563126	-0.069	0.015	2.87e-06	4.25e-06	22.32
genus Ruminococcaceae UCG002	insomnia	rs10927423	C	A	1	14732458	-0.071	0.015	8.5e-07	6.42e-06	23.34
genus Ruminococcaceae UCG002	insomnia	rs10964441	G	A	9	20131746	-0.149	0.034	7.45e-06	8.25e-05	18.68
genus Ruminococcaceae UCG002	insomnia	rs113147300	A	G	9	114066670	-0.076	0.016	7.69e-06	1.08e-05	21.24
genus Ruminococcaceae UCG002	insomnia	rs11607472	A	G	11	43344751	-0.078	0.018	7.19e-06	2.25e-05	19.58
genus Ruminococcaceae UCG002	insomnia	rs116974815	C	A	11	111712942	-0.19	0.04	2.03e-06	3.9e-06	22.89
genus Ruminococcaceae UCG002	insomnia	rs11750293	G	T	5	123822114	-0.058	0.012	1.76e-06	2.49e-06	23.03
genus Ruminococcaceae UCG002	insomnia	rs12463378	A	G	19	54475808	-0.052	0.011	2.96e-06	6.32e-06	21.69
genus Ruminococcaceae UCG002	insomnia	rs15256	C	T	10	73820548	0.073	0.017	9.46e-06	2.64e-05	18.93
genus Ruminococcaceae UCG002	insomnia	rs55793120	T	C	12	47384118	0.137	0.027	4.81e-07	2.05e-06	25.12
genus Ruminococcaceae UCG002	insomnia	rs56030423	G	A	15	90780618	-0.098	0.022	6.3e-06	7.76e-06	20.64
genus Ruminococcaceae UCG002	insomnia	rs57079348	T	G	13	87920450	-0.077	0.017	7.22e-06	1.88e-05	19.63
genus Ruminococcaceae UCG002	insomnia	rs6542556	G	A	2	120757853	-0.051	0.011	7.86e-06	1.38e-05	19.97
genus Ruminococcaceae UCG002	insomnia	rs6793778	T	C	3	24045453	0.056	0.013	9.81e-06	2.28e-05	19.9
genus Ruminococcaceae UCG002	insomnia	rs7120052	A	C	11	86335459	0.062	0.014	1.97e-06	3.18e-05	21.25
genus Ruminococcaceae UCG002	insomnia	rs7155595	C	A	14	77502546	0.057	0.012	1.15e-06	2.41e-06	23.73
genus Ruminococcaceae UCG002	insomnia	rs7249614	G	A	19	43637890	0.049	0.011	9.07e-06	3.06e-05	19.78
genus Ruminococcaceae UCG002	insomnia	rs7342369	A	C	12	129451330	0.053	0.012	5.66e-06	0.000121	20.69
genus Ruminococcaceae UCG002	insomnia	rs76847269	A	G	5	141014951	0.164	0.036	5.17e-06	1.24e-05	21.08
genus Ruminococcaceae UCG002	insomnia	rs77564310	A	C	15	80713184	-0.071	0.014	3.29e-07	2.31e-06	25.63
genus Ruminococcaceae UCG002	insomnia	rs79016051	C	T	1	238938497	-0.089	0.019	2.34e-06	1.34e-05	21.96
genus Ruminococcaceae UCG002	insomnia	rs882348	A	G	4	23325040	-0.08	0.018	5.45e-06	2.84e-05	20.06
genus Ruminococcaceae UCG003	insomnia	rs10490280	C	T	2	37905976	-0.067	0.014	4.16e-06	4.83e-06	21.99
genus Ruminococcaceae UCG003	insomnia	rs11243416	T	C	9	134416970	-0.093	0.019	1.67e-06	1.6e-05	23.44
genus Ruminococcaceae UCG003	insomnia	rs11613919	G	T	12	75496463	0.073	0.016	1.63e-06	1.94e-05	21.83
genus Ruminococcaceae UCG003	insomnia	rs16959793	A	C	15	35071718	-0.063	0.013	2.22e-06	2.78e-06	22.69
genus Ruminococcaceae UCG003	insomnia	rs2523124	C	T	7	97348436	0.055	0.012	5.78e-06	1.07e-05	20.47
genus Ruminococcaceae UCG003	insomnia	rs3013089	G	A	1	13794594	-0.055	0.012	4.38e-06	1.8e-05	21
genus Ruminococcaceae UCG003	insomnia	rs4452755	A	C	8	82026852	-0.063	0.013	3.29e-06	1.45e-05	22.17
genus Ruminococcaceae UCG003	insomnia	rs4532474	G	A	6	105781538	0.077	0.017	4.82e-06	1.15e-05	20.37
genus Ruminococcaceae UCG003	insomnia	rs646327	G	A	19	49209851	0.059	0.012	7.83e-07	1.64e-06	24.57
genus Ruminococcaceae UCG003	insomnia	rs6759615	A	G	2	205238716	0.103	0.02	7.86e-07	9.69e-07	26.22
genus Ruminococcaceae UCG003	insomnia	rs73341549	T	C	7	51541468	-0.17	0.032	1.51e-07	1.37e-06	28.39
genus Ruminococcaceae UCG003	insomnia	rs78720113	A	G	3	41982393	-0.115	0.025	7.59e-06	7.3e-06	21.36
genus Ruminococcaceae UCG004	insomnia	rs10976229	T	G	9	7317307	0.096	0.021	7.04e-06	2.06e-05	20.01
genus Ruminococcaceae UCG004	insomnia	rs11961899	G	A	6	132887921	-0.071	0.016	9.18e-06	4.47e-05	19.24
genus Ruminococcaceae UCG004	insomnia	rs12125734	G	T	1	103732214	0.134	0.026	2.09e-07	3.96e-07	27.09
genus Ruminococcaceae UCG004	insomnia	rs2248146	T	C	7	24791998	0.069	0.015	8.2e-06	1.57e-05	20.13
genus Ruminococcaceae UCG004	insomnia	rs3800154	A	C	6	2119329	-0.08	0.018	6.12e-06	1e-05	20.18
genus Ruminococcaceae UCG004	insomnia	rs511258	G	A	3	169966722	-0.076	0.016	4.52e-06	1.2e-05	21.74
genus Ruminococcaceae UCG004	insomnia	rs550351	A	C	1	18676399	0.079	0.018	9.43e-06	3.64e-05	19.06
genus Ruminococcaceae UCG004	insomnia	rs6769553	A	G	3	54427795	0.085	0.016	7.91e-08	1.16e-07	29.13
genus Ruminococcaceae UCG004	insomnia	rs7569771	A	G	2	239846337	-0.076	0.017	8.12e-06	3.17e-05	19.87
genus Ruminococcaceae UCG004	insomnia	rs872501	G	A	8	139253064	0.116	0.026	5.81e-06	1.67e-05	20.03
genus Ruminococcaceae UCG004	insomnia	rs9818949	T	G	3	197683751	-0.086	0.019	5.39e-06	2.24e-05	20.77
genus Ruminococcaceae UCG005	insomnia	rs10873449	C	T	14	94630731	-0.065	0.014	4.11e-06	1.02e-05	20.69
genus Ruminococcaceae UCG005	insomnia	rs10937802	A	G	4	7302344	-0.076	0.017	8.17e-06	2.42e-05	20.19
genus Ruminococcaceae UCG005	insomnia	rs10950694	C	T	7	18026604	-0.058	0.011	4.3e-07	1.73e-06	25.62
genus Ruminococcaceae UCG005	insomnia	rs114279581	A	G	2	198122357	-0.147	0.032	3.22e-06	6.75e-06	21.52
genus Ruminococcaceae UCG005	insomnia	rs12288512	A	G	11	27747671	0.067	0.014	3.1e-06	7.48e-05	21.31
genus Ruminococcaceae UCG005	insomnia	rs12458218	T	C	18	22575871	0.068	0.014	2.41e-06	4.11e-06	21.96
genus Ruminococcaceae UCG005	insomnia	rs2893871	G	A	10	62662781	-0.074	0.016	3.54e-06	8.5e-06	22.43
genus Ruminococcaceae UCG005	insomnia	rs34781347	G	A	20	16312851	0.189	0.039	6.05e-07	2.26e-06	23.83
genus Ruminococcaceae UCG005	insomnia	rs55793120	T	C	12	47384118	0.122	0.028	7.37e-06	4.22e-05	18.91
genus Ruminococcaceae UCG005	insomnia	rs72776570	C	A	10	4240906	0.087	0.02	5.36e-06	3.31e-05	19.5
genus Ruminococcaceae UCG005	insomnia	rs7449320	C	A	5	154003091	0.06	0.013	4.81e-06	1.26e-05	20.97
genus Ruminococcaceae UCG005	insomnia	rs7555878	G	A	1	187906034	-0.059	0.013	2.81e-06	1.96e-05	21.93
genus Ruminococcaceae UCG005	insomnia	rs7586445	G	A	2	239509030	0.078	0.018	8.81e-06	3.84e-05	19.66
genus Ruminococcaceae UCG005	insomnia	rs898577	C	T	15	68705697	0.123	0.029	7.46e-06	6.27e-05	18.41
genus Ruminococcaceae UCG009	insomnia	rs113006825	T	C	6	51803869	-0.093	0.021	7.98e-06	2.19e-05	19.94
genus Ruminococcaceae UCG009	insomnia	rs12508214	C	T	4	7426937	-0.077	0.017	4.75e-06	8.95e-06	21.03
genus Ruminococcaceae UCG009	insomnia	rs138460696	A	G	2	66396776	0.139	0.032	9.81e-06	1.93e-05	19.45
genus Ruminococcaceae UCG009	insomnia	rs1550196	A	G	17	32786955	-0.131	0.026	1.13e-06	1.54e-06	24.85
genus Ruminococcaceae UCG009	insomnia	rs2058609	G	A	12	12970792	-0.082	0.017	3.12e-06	1.34e-05	21.84
genus Ruminococcaceae UCG009	insomnia	rs2192926	A	G	2	75512668	-0.089	0.019	4.88e-06	6.18e-05	21.29
genus Ruminococcaceae UCG009	insomnia	rs4079028	C	T	1	202299085	0.092	0.02	3.28e-06	1.52e-05	21.09
genus Ruminococcaceae UCG009	insomnia	rs4708333	T	G	6	78106701	-0.084	0.017	1.56e-06	7.92e-06	23.12
genus Ruminococcaceae UCG009	insomnia	rs6952765	G	A	7	32001710	0.073	0.017	8.13e-06	1.87e-05	19.27
genus Ruminococcaceae UCG009	insomnia	rs758191	T	G	16	1979831	0.177	0.038	9.01e-06	8.22e-06	22.27
genus Ruminococcaceae UCG009	insomnia	rs78410648	A	G	19	52399401	0.121	0.028	9.67e-06	2.36e-05	19.03
genus Ruminococcaceae UCG009	insomnia	rs9558661	T	C	13	106650093	-0.09	0.02	7.01e-06	1.45e-05	20
genus Ruminococcaceae UCG010	insomnia	rs12597105	A	G	16	5233941	-0.067	0.014	4.87e-06	6.12e-06	21.58
genus Ruminococcaceae UCG010	insomnia	rs2820282	C	A	6	104728618	0.059	0.013	2.85e-06	4.47e-06	22.13
genus Ruminococcaceae UCG010	insomnia	rs682403	A	G	9	135968557	-0.059	0.012	2.37e-06	1.22e-05	22.26
genus Ruminococcaceae UCG010	insomnia	rs6958419	C	T	7	16349864	-0.059	0.012	2.84e-06	3.97e-06	21.96
genus Ruminococcaceae UCG010	insomnia	rs73218807	G	A	4	31057482	-0.166	0.037	6.43e-06	3.01e-05	20.41
genus Ruminococcaceae UCG010	insomnia	rs7441445	T	C	4	40707798	0.057	0.013	6.8e-06	1.16e-05	20.27
genus Ruminococcaceae UCG011	insomnia	rs10274562	C	T	7	11222521	0.111	0.024	6.5e-06	3.27e-05	20.57
genus Ruminococcaceae UCG011	insomnia	rs12636310	G	A	3	185469491	0.133	0.028	2.81e-06	1.31e-05	22.15
genus Ruminococcaceae UCG011	insomnia	rs12724320	C	T	1	179370499	-0.121	0.025	1.52e-06	2.34e-06	23.52
genus Ruminococcaceae UCG011	insomnia	rs1416041	A	C	6	105073676	-0.182	0.034	7.04e-08	6.46e-07	28.78
genus Ruminococcaceae UCG011	insomnia	rs2729556	T	C	7	111763988	0.109	0.023	3.19e-06	1.01e-05	21.79
genus Ruminococcaceae UCG011	insomnia	rs4490371	T	C	3	76205107	-0.112	0.025	7.75e-06	1.19e-05	20.17
genus Ruminococcaceae UCG011	insomnia	rs79113084	C	T	12	29634919	-0.152	0.032	2.06e-06	5.46e-06	22.97
genus Ruminococcaceae UCG011	insomnia	rs9729514	G	A	1	219901055	-0.185	0.039	2.37e-06	2.06e-05	21.96
genus Ruminococcaceae UCG013	insomnia	rs11581881	C	T	1	9361576	0.066	0.014	4.73e-06	1.06e-05	20.87
genus Ruminococcaceae UCG013	insomnia	rs12189346	G	A	5	141395140	0.068	0.015	1.68e-06	3.94e-06	22.14
genus Ruminococcaceae UCG013	insomnia	rs12336782	T	C	9	13609119	-0.086	0.019	8.6e-06	2.57e-05	20.45
genus Ruminococcaceae UCG013	insomnia	rs12485353	G	A	3	197049996	-0.061	0.013	4.19e-06	5.23e-06	21.58
genus Ruminococcaceae UCG013	insomnia	rs12781711	C	T	10	2219930	-0.066	0.012	2.55e-08	6.07e-08	31.19
genus Ruminococcaceae UCG013	insomnia	rs16918863	A	C	10	19780463	0.111	0.024	4.15e-06	9.54e-06	21.55
genus Ruminococcaceae UCG013	insomnia	rs2730183	G	A	8	40311885	-0.049	0.011	8.44e-06	0.000152	19.77
genus Ruminococcaceae UCG013	insomnia	rs4385846	T	G	10	115650278	-0.06	0.013	6.46e-06	9.16e-06	20.61
genus Ruminococcaceae UCG013	insomnia	rs75088940	T	C	12	30245557	-0.094	0.02	2.55e-06	2.8e-05	22.07
genus Ruminococcaceae UCG013	insomnia	rs76973485	G	T	3	9534657	0.195	0.042	3.35e-06	1.81e-05	21.74
genus Ruminococcaceae UCG013	insomnia	rs7784330	A	G	7	32530997	0.05	0.011	8.16e-06	1.92e-05	19.77
genus Ruminococcaceae UCG013	insomnia	rs9313055	T	C	5	3628882	0.105	0.023	9.55e-06	3.37e-05	20.09
genus Ruminococcaceae UCG014	insomnia	rs10495392	T	C	1	237422989	0.082	0.019	9.96e-06	3.06e-05	19.42
genus Ruminococcaceae UCG014	insomnia	rs10791168	G	A	11	131659000	0.066	0.015	9.76e-06	1.42e-05	19.61
genus Ruminococcaceae UCG014	insomnia	rs10941294	C	T	5	36435597	-0.122	0.026	2.4e-06	1.79e-05	22.04
genus Ruminococcaceae UCG014	insomnia	rs115777838	T	C	5	26110626	-0.188	0.039	4.62e-07	1.69e-06	23.73
genus Ruminococcaceae UCG014	insomnia	rs12638134	T	G	3	101334609	0.058	0.012	1.21e-06	2.17e-06	23.7
genus Ruminococcaceae UCG014	insomnia	rs34402072	C	T	8	3636548	-0.069	0.016	9.8e-06	1.89e-05	19.43
genus Ruminococcaceae UCG014	insomnia	rs56105232	G	A	9	14363769	0.139	0.03	2.91e-06	8.39e-06	21.68
genus Ruminococcaceae UCG014	insomnia	rs72809222	T	C	2	57205854	0.067	0.014	2.41e-06	3.38e-06	23.08
genus Ruminococcaceae UCG014	insomnia	rs73186226	G	A	3	123829361	-0.099	0.022	6.72e-06	8.25e-06	21.01
genus Ruminococcaceae UCG014	insomnia	rs853612	A	G	10	119928413	-0.053	0.012	9.75e-06	3.38e-05	19.58
genus Ruminococcaceae UCG014	insomnia	rs995642	C	T	2	134854659	0.06	0.013	1.9e-06	1.36e-05	22.56
genus Ruminococcus1	insomnia	rs10167839	A	G	2	181882879	0.052	0.012	8.09e-06	6.38e-05	19.95
genus Ruminococcus1	insomnia	rs11783695	G	T	8	144596903	-0.073	0.016	4.73e-06	7.68e-06	20.69
genus Ruminococcus1	insomnia	rs17781867	C	T	17	71256018	0.1	0.021	1.96e-06	5.21e-06	22.27
genus Ruminococcus1	insomnia	rs3819978	C	T	1	241789757	-0.115	0.026	8.74e-06	1.37e-05	19.56
genus Ruminococcus1	insomnia	rs6105066	T	C	20	13258628	-0.061	0.013	5.06e-06	1.07e-05	20.45
genus Ruminococcus1	insomnia	rs6493760	T	C	15	55439182	-0.054	0.012	3.38e-06	1.89e-05	21.33
genus Ruminococcus1	insomnia	rs7117576	A	G	11	114023573	0.083	0.017	6.48e-07	2.25e-06	23.56
genus Ruminococcus1	insomnia	rs7583465	C	T	2	10533921	0.053	0.011	2.56e-06	4.31e-06	21.95
genus Ruminococcus1	insomnia	rs78572139	G	A	5	15944587	0.125	0.028	5.23e-06	1.35e-05	20.03
genus Ruminococcus1	insomnia	rs78613526	G	A	2	65925212	0.167	0.037	5.11e-06	8.31e-06	20.76
genus Ruminococcus2	insomnia	rs12406309	A	C	1	108074445	-0.063	0.014	9.79e-06	1.32e-05	19.73
genus Ruminococcus2	insomnia	rs12986628	T	C	2	238103439	-0.067	0.014	2.14e-06	2.95e-06	22.57
genus Ruminococcus2	insomnia	rs1819812	G	T	7	151435722	0.084	0.018	5.28e-06	1.26e-05	20.76
genus Ruminococcus2	insomnia	rs2368224	T	G	2	182656416	0.2	0.044	3.63e-06	3.69e-05	20.73
genus Ruminococcus2	insomnia	rs2846589	T	G	18	862477	-0.052	0.012	7.59e-06	1.13e-05	20.12
genus Ruminococcus2	insomnia	rs2997412	G	A	13	62067781	0.057	0.012	4.22e-06	5.45e-06	21.59
genus Ruminococcus2	insomnia	rs4400279	A	G	7	16804578	0.055	0.012	5.8e-06	2.43e-05	20.68
genus Ruminococcus2	insomnia	rs4799823	C	T	18	33456427	0.084	0.018	5.4e-06	1.69e-05	21.09
genus Ruminococcus2	insomnia	rs55707116	C	A	9	79919385	0.087	0.019	8.01e-06	1.94e-05	20.94
genus Ruminococcus2	insomnia	rs58681734	A	G	9	137557890	0.072	0.016	4.18e-06	2.55e-05	20.27
genus Ruminococcus2	insomnia	rs61791565	T	C	4	24655463	-0.052	0.012	6.79e-06	2.12e-05	19.98
genus Ruminococcus2	insomnia	rs75140805	T	G	11	12148588	0.084	0.018	3.95e-06	4.03e-06	22.49
genus Ruminococcus2	insomnia	rs7635831	G	A	3	173040924	0.062	0.013	1.98e-06	3.02e-06	22.97
genus Ruminococcus2	insomnia	rs7693984	G	A	4	4268322	-0.103	0.024	9.42e-06	2.73e-05	19.13
genus Ruminococcus2	insomnia	rs78120384	A	G	3	106664363	-0.193	0.039	3.31e-07	1.3e-06	24.19
genus Ruminococcus gauvreauii group	insomnia	rs10931481	A	G	2	191954852	-0.061	0.013	3.38e-06	4.92e-06	21.86
genus Ruminococcus gauvreauii group	insomnia	rs12079579	A	G	1	161880482	0.096	0.021	5.04e-06	2.14e-05	20.03
genus Ruminococcus gauvreauii group	insomnia	rs12539819	C	T	7	153487396	0.111	0.024	4.49e-06	2.49e-05	21.14
genus Ruminococcus gauvreauii group	insomnia	rs1391597	C	T	12	61119266	0.059	0.012	1.86e-06	3.3e-06	22.34
genus Ruminococcus gauvreauii group	insomnia	rs2047242	A	G	10	29201860	-0.068	0.013	2.46e-07	1.15e-06	25.55
genus Ruminococcus gauvreauii group	insomnia	rs2105937	G	A	1	20552072	-0.058	0.013	5.1e-06	3.26e-05	20.61
genus Ruminococcus gauvreauii group	insomnia	rs2166943	C	A	8	137090850	-0.057	0.012	5.28e-06	6.89e-06	21.08
genus Ruminococcus gauvreauii group	insomnia	rs289410	A	G	15	85563483	0.065	0.014	2.27e-06	4.06e-06	22.17
genus Ruminococcus gauvreauii group	insomnia	rs431418	G	A	5	166419552	0.095	0.021	5.54e-06	1.61e-05	20.32
genus Ruminococcus gauvreauii group	insomnia	rs71386687	T	G	16	2767894	0.121	0.024	2.91e-07	2.85e-06	25.73
genus Ruminococcus gauvreauii group	insomnia	rs73802842	C	A	4	18824860	0.074	0.017	7.48e-06	5.36e-05	18.86
genus Ruminococcus gauvreauii group	insomnia	rs9870933	G	A	3	112372317	-0.062	0.013	8.49e-07	1.44e-06	24.31
genus Ruminococcus gnavus group	insomnia	rs11597105	A	G	10	6512581	0.115	0.025	6.95e-06	2.26e-05	20.93
genus Ruminococcus gnavus group	insomnia	rs11864644	T	C	16	433078	-0.14	0.032	5.01e-06	2.45e-05	19.3
genus Ruminococcus gnavus group	insomnia	rs12136548	C	T	1	115168097	0.09	0.02	3.1e-06	6.6e-06	21.07
genus Ruminococcus gnavus group	insomnia	rs12989336	G	A	2	36259341	-0.085	0.019	7.12e-06	5.78e-05	20.31
genus Ruminococcus gnavus group	insomnia	rs13163520	G	A	5	18662686	-0.127	0.023	5.61e-08	5.25e-07	29.66
genus Ruminococcus gnavus group	insomnia	rs2909242	A	C	8	129224680	0.091	0.018	7.41e-07	2.74e-06	24.59
genus Ruminococcus gnavus group	insomnia	rs3124783	G	A	9	135838591	0.116	0.025	2.67e-06	1.06e-05	21.68
genus Ruminococcus gnavus group	insomnia	rs4388134	T	C	4	190110710	0.09	0.02	9.12e-06	1.98e-05	19.77
genus Ruminococcus gnavus group	insomnia	rs62167033	T	C	2	144700007	0.185	0.04	3.5e-06	6.6e-06	21.86
genus Ruminococcus gnavus group	insomnia	rs78399089	T	C	3	146290310	0.144	0.033	6.63e-06	2.25e-05	19.56
genus Ruminococcus gnavus group	insomnia	rs934940	A	C	2	122096018	-0.105	0.023	2.74e-06	1.03e-05	20.93
genus Ruminococcus gnavus group	insomnia	rs9872758	T	C	3	66701616	0.085	0.018	1.66e-06	7.2e-06	23.11
genus Ruminococcus torques group	insomnia	rs10904297	A	G	10	4639762	-0.168	0.039	2.69e-06	2.49e-05	18.53
genus Ruminococcus torques group	insomnia	rs10967781	C	A	9	27225258	0.051	0.011	8.37e-06	1.07e-05	20.1
genus Ruminococcus torques group	insomnia	rs12434631	A	G	14	26130404	0.075	0.015	2.77e-06	1.8e-06	23.71
genus Ruminococcus torques group	insomnia	rs1475330	C	T	6	67262102	-0.052	0.012	8.13e-06	3.41e-05	19.61
genus Ruminococcus torques group	insomnia	rs35866622	T	C	19	49218060	-0.061	0.011	2.21e-08	4.63e-08	31.28
genus Ruminococcus torques group	insomnia	rs4073731	T	C	11	132663147	0.065	0.014	4.05e-06	1.24e-05	21.01
genus Ruminococcus torques group	insomnia	rs77034621	T	G	8	76769843	-0.152	0.034	6.07e-06	4.44e-05	20.36
genus Ruminococcus torques group	insomnia	rs8080469	G	A	17	14532347	0.049	0.011	3.5e-06	9.51e-06	21.02
genus Ruminococcus torques group	insomnia	rs8141465	G	A	22	21358653	-0.048	0.011	9.65e-06	1.14e-05	20.02
genus Sellimonas	insomnia	rs113379006	T	C	3	42008186	-0.163	0.036	7.21e-06	1.43e-05	20.78
genus Sellimonas	insomnia	rs13417181	T	C	2	174308394	0.167	0.034	7.62e-07	9.66e-06	24.34
genus Sellimonas	insomnia	rs2016057	C	A	15	52105282	0.126	0.026	1.03e-06	2.6e-06	24.15
genus Sellimonas	insomnia	rs2187447	A	C	11	79332972	0.243	0.053	3.98e-06	7.16e-06	21.29
genus Sellimonas	insomnia	rs2371572	A	C	2	213214174	0.127	0.025	4.46e-07	1.08e-06	25.77
genus Sellimonas	insomnia	rs41816	A	G	7	106250164	0.132	0.029	8.39e-06	1.87e-05	20.63
genus Sellimonas	insomnia	rs4600608	G	A	2	180278564	0.137	0.03	4.95e-06	1.09e-05	20.67
genus Sellimonas	insomnia	rs553697	C	T	6	93730393	0.154	0.034	6.13e-06	3.36e-05	20.56
genus Sellimonas	insomnia	rs56203279	T	C	7	111501524	-0.124	0.027	3.72e-06	1.86e-05	21.25
genus Senegalimassilia	insomnia	rs10036909	C	T	5	127861692	0.186	0.04	8.05e-06	6.26e-06	21.42
genus Senegalimassilia	insomnia	rs11787826	C	A	9	34332382	0.081	0.017	2.63e-06	4.06e-06	22.58
genus Senegalimassilia	insomnia	rs1990708	A	C	2	206654123	-0.11	0.025	8.91e-06	2.05e-05	19.57
genus Senegalimassilia	insomnia	rs2017373	C	T	14	34431996	0.078	0.018	9.5e-06	1.8e-05	19.57
genus Senegalimassilia	insomnia	rs7225245	A	G	17	48379615	-0.079	0.017	4.18e-06	5.77e-06	21.58
genus Slackia	insomnia	rs10409783	G	A	19	4555786	-0.095	0.021	7.7e-06	1.1e-05	20.26
genus Slackia	insomnia	rs12440440	A	G	15	34041896	0.09	0.019	2.63e-06	3.47e-06	22.4
genus Slackia	insomnia	rs16894137	C	T	8	96946291	-0.123	0.026	2.71e-06	8.05e-06	21.79
genus Slackia	insomnia	rs35156985	T	C	7	99451715	-0.156	0.035	8.06e-06	2e-05	20.01
genus Slackia	insomnia	rs4492265	G	A	7	13523683	0.091	0.019	2.41e-06	1.13e-05	22.33
genus Slackia	insomnia	rs8901	C	T	17	74267010	0.093	0.019	6.07e-07	1.04e-06	25.03
genus Streptococcus	insomnia	rs10028567	C	T	4	53657577	-0.092	0.019	7.3e-06	2.78e-06	23.05
genus Streptococcus	insomnia	rs10448310	A	G	9	93556174	-0.052	0.011	3.31e-06	7.66e-06	21.65
genus Streptococcus	insomnia	rs11110281	T	C	12	100584014	-0.138	0.023	2.58e-09	2.72e-08	36.57
genus Streptococcus	insomnia	rs11720390	G	A	3	94103591	0.107	0.023	3.59e-06	7.63e-06	22.01
genus Streptococcus	insomnia	rs11764382	A	G	7	46774896	-0.07	0.014	1.29e-06	2.52e-06	23.42
genus Streptococcus	insomnia	rs1918540	A	G	11	131649446	-0.06	0.013	2.44e-06	1.98e-05	21.66
genus Streptococcus	insomnia	rs2370083	G	T	14	97526750	-0.082	0.019	9.75e-06	1.72e-05	19.32
genus Streptococcus	insomnia	rs4968759	A	G	17	61298020	-0.052	0.011	3.78e-06	4.48e-05	21.13
genus Streptococcus	insomnia	rs57646748	G	A	4	37452858	-0.091	0.02	5.48e-06	7.03e-05	20.53
genus Streptococcus	insomnia	rs6806351	T	C	3	132058723	-0.063	0.014	4.94e-06	1.64e-05	21.52
genus Streptococcus	insomnia	rs71481756	T	G	10	8102404	0.093	0.021	6.51e-06	4.55e-05	20.05
genus Streptococcus	insomnia	rs72739637	A	G	15	41663393	0.096	0.019	1.03e-06	3.14e-06	24.68
genus Streptococcus	insomnia	rs7916711	A	G	10	28588269	0.103	0.022	2.72e-06	3.82e-06	22.41
genus Streptococcus	insomnia	rs9903102	C	A	17	80576624	-0.071	0.016	4.18e-06	9.38e-06	20.88
genus Subdoligranulum	insomnia	rs10065321	T	C	5	141857415	-0.051	0.011	2.1e-06	1.62e-05	22.5
genus Subdoligranulum	insomnia	rs10497836	T	C	2	200288718	0.052	0.012	8.38e-06	1.5e-05	19.49
genus Subdoligranulum	insomnia	rs12590825	C	A	14	86943927	-0.053	0.011	2.08e-06	6.04e-06	22.83
genus Subdoligranulum	insomnia	rs1667315	G	A	2	232408743	0.049	0.011	6.72e-06	2.52e-05	20.37
genus Subdoligranulum	insomnia	rs2114677	C	T	10	125472937	-0.104	0.023	2.72e-06	1.81e-05	20.37
genus Subdoligranulum	insomnia	rs2171249	C	T	6	153694029	0.107	0.023	4.51e-06	1.49e-05	20.95
genus Subdoligranulum	insomnia	rs3761728	G	T	4	48990885	0.054	0.012	3.87e-06	2.96e-05	20.9
genus Subdoligranulum	insomnia	rs4347804	G	A	2	218215847	-0.166	0.036	2.18e-06	8.82e-06	21.58
genus Subdoligranulum	insomnia	rs6555306	C	T	5	4671383	0.074	0.016	2.81e-06	3.94e-06	22.7
genus Subdoligranulum	insomnia	rs75158211	T	C	19	29644694	-0.072	0.016	7.52e-06	1.14e-05	20.62
genus Subdoligranulum	insomnia	rs76528319	G	T	5	117799448	-0.143	0.031	7.41e-06	9.3e-06	21.27
genus Sutterella	insomnia	rs1145877	G	A	6	82386821	0.074	0.016	7.2e-06	1.26e-05	20.51
genus Sutterella	insomnia	rs11591622	T	G	10	102520687	-0.069	0.015	6.5e-06	2.27e-05	20.68
genus Sutterella	insomnia	rs13173038	A	G	5	58499183	-0.072	0.015	2.73e-06	6.77e-06	22.43
genus Sutterella	insomnia	rs143438747	T	C	1	63278549	-0.146	0.031	3.28e-06	7.4e-06	22.57
genus Sutterella	insomnia	rs2050185	A	G	6	147936781	-0.058	0.013	7.97e-06	6.18e-05	19.95
genus Sutterella	insomnia	rs2321387	G	A	13	58689340	-0.059	0.012	1.87e-06	3.94e-06	22.67
genus Sutterella	insomnia	rs2613606	T	C	7	111285025	0.056	0.012	7.2e-06	7.02e-05	20.12
genus Sutterella	insomnia	rs607327	T	C	11	111695709	-0.058	0.013	6.63e-06	5.2e-05	20.08
genus Sutterella	insomnia	rs62501473	G	A	7	150126751	0.069	0.015	5.52e-06	1.08e-05	21.59
genus Sutterella	insomnia	rs7499539	A	G	16	85038065	0.062	0.013	2.36e-06	1.38e-05	22.22
genus Sutterella	insomnia	rs7638039	T	C	3	70588939	0.065	0.014	8.66e-06	1.79e-05	20.13
genus Sutterella	insomnia	rs9350083	T	G	6	18583878	-0.059	0.013	8.23e-06	1.35e-05	19.61
genus Terrisporobacter	insomnia	rs1883097	C	T	11	8938819	0.226	0.045	4.16e-07	1.12e-06	24.8
genus Terrisporobacter	insomnia	rs2569953	C	A	3	144148905	0.078	0.017	8.95e-06	2.57e-05	19.72
genus Terrisporobacter	insomnia	rs2872237	A	C	19	17026940	0.081	0.018	3.97e-06	5.83e-06	21.43
genus Terrisporobacter	insomnia	rs58405430	G	T	11	20621043	0.135	0.03	7.94e-06	1.85e-05	19.98
genus Terrisporobacter	insomnia	rs7184125	T	C	16	15920394	0.091	0.021	8.48e-06	3.97e-05	19.72
genus Turicibacter	insomnia	rs11054680	T	C	12	12242455	-0.105	0.023	2.31e-06	5.66e-06	21.29
genus Turicibacter	insomnia	rs11666533	C	T	19	11864932	-0.112	0.025	7.37e-06	2.76e-05	20.21
genus Turicibacter	insomnia	rs12603364	T	C	17	43117476	0.111	0.023	8.67e-07	3.89e-06	24.15
genus Turicibacter	insomnia	rs149744580	A	G	2	63366962	0.17	0.032	7.01e-08	2.02e-07	29
genus Turicibacter	insomnia	rs2834977	T	C	21	36929643	-0.096	0.021	3.96e-06	4.23e-05	21.25
genus Turicibacter	insomnia	rs2952020	A	G	8	26027842	0.076	0.017	5.63e-06	1.65e-05	20.97
genus Turicibacter	insomnia	rs3734633	G	A	6	126111881	-0.121	0.027	5.32e-06	1.73e-05	20.32
genus Turicibacter	insomnia	rs4869133	G	A	5	95717619	0.131	0.027	2.55e-06	3.86e-06	23.27
genus Turicibacter	insomnia	rs55756211	T	C	7	130972179	-0.115	0.024	2.81e-06	6.25e-06	22.87
genus Turicibacter	insomnia	rs7199484	G	A	16	49826299	-0.073	0.016	5.77e-06	7.42e-06	20.85
genus Tyzzerella3	insomnia	rs10898797	C	T	11	87588698	0.122	0.027	8.85e-06	1.35e-05	19.85
genus Tyzzerella3	insomnia	rs112102233	A	G	10	46098286	-0.216	0.048	6.18e-06	6.3e-05	20.52
genus Tyzzerella3	insomnia	rs1232220	T	G	6	102680257	0.144	0.032	7.91e-06	4.69e-05	20.43
genus Tyzzerella3	insomnia	rs17706273	T	C	5	16388259	-0.14	0.027	5.88e-07	2.02e-06	26.11
genus Tyzzerella3	insomnia	rs191093	G	A	12	77390329	0.159	0.035	6.76e-06	2.04e-05	20.26
genus Tyzzerella3	insomnia	rs4904512	T	C	14	89595945	-0.117	0.025	3.09e-06	4.07e-06	21.91
genus Tyzzerella3	insomnia	rs55799124	A	G	17	3738781	-0.114	0.024	1.34e-06	6.01e-06	22.97
genus Tyzzerella3	insomnia	rs67476743	T	G	19	1030320	0.132	0.022	3.74e-09	1.94e-08	35.42
genus Tyzzerella3	insomnia	rs6920448	C	T	6	5755626	-0.141	0.031	4.15e-06	2.07e-05	21.33
genus Tyzzerella3	insomnia	rs7019909	T	C	9	33113322	0.144	0.03	1.76e-06	3.83e-06	22.84
genus Tyzzerella3	insomnia	rs7333521	T	C	13	81593016	-0.207	0.045	4.88e-06	1.09e-05	20.91
genus Tyzzerella3	insomnia	rs75091807	G	T	13	35023691	-0.185	0.038	1.71e-06	4.48e-06	23.32
genus Tyzzerella3	insomnia	rs7561370	C	T	2	57810406	-0.131	0.029	1.52e-06	3.12e-05	21.05
genus Veillonella	insomnia	rs11141494	G	A	9	89306305	-0.078	0.017	9.75e-06	2.23e-05	20.18
genus Veillonella	insomnia	rs1882878	A	G	21	30010673	-0.077	0.016	2.98e-06	5.71e-06	22.01
genus Veillonella	insomnia	rs2013594	C	T	11	44302154	0.072	0.016	3.42e-06	2.46e-05	21.58
genus Veillonella	insomnia	rs55807413	A	G	11	2956783	0.107	0.024	5.51e-06	1.67e-05	20.4
genus Veillonella	insomnia	rs62376424	C	T	5	119914285	-0.076	0.016	3.65e-06	4.45e-06	21.73
genus Veillonella	insomnia	rs6656807	G	A	1	178945043	-0.07	0.015	5.5e-06	7.66e-06	20.85
genus Veillonella	insomnia	rs7359080	C	A	14	106939916	-0.135	0.03	7.4e-06	1.73e-05	19.9
genus Veillonella	insomnia	rs742016	A	G	22	45604800	-0.069	0.015	4.66e-06	0.000125	21.14
genus Victivallis	insomnia	rs11899949	G	A	2	38049069	0.131	0.028	2.77e-06	3.17e-06	22.34
genus Victivallis	insomnia	rs12512543	A	C	4	9608445	-0.178	0.037	2.54e-06	2.55e-06	22.62
genus Victivallis	insomnia	rs173120	C	T	13	72876881	-0.134	0.029	7.65e-06	4.65e-06	21.27
genus Victivallis	insomnia	rs1882775	A	G	21	40405606	-0.138	0.031	8.73e-06	1.07e-05	19.55
genus Victivallis	insomnia	rs2546432	C	T	5	180579462	0.111	0.025	9.93e-06	1.14e-05	19.7
genus Victivallis	insomnia	rs342302	A	G	7	106378229	-0.153	0.035	8.16e-06	2.27e-05	18.88
genus Victivallis	insomnia	rs4764863	G	A	12	102514184	0.122	0.025	8.22e-07	1.22e-06	24.41
genus Victivallis	insomnia	rs4895919	C	T	6	131630319	0.117	0.025	2.75e-06	4.22e-06	22.31
genus Victivallis	insomnia	rs56349194	A	G	11	9312796	-0.159	0.032	6.26e-07	7.59e-07	25.28
genus Victivallis	insomnia	rs911666	T	C	14	96071125	-0.119	0.026	7.65e-06	8.32e-06	20.3
order Actinomycetales	insomnia	rs2889192	T	G	9	76394568	-0.088	0.019	3.97e-06	1.15e-05	20.55
order Actinomycetales	insomnia	rs34583783	G	T	6	67207371	0.124	0.026	5.54e-06	1.03e-05	21.91
order Actinomycetales	insomnia	rs35011108	A	G	6	133007480	0.242	0.05	1.88e-06	4.8e-06	22.99
order Actinomycetales	insomnia	rs4073240	G	A	6	169224781	0.075	0.016	5.68e-06	7.57e-06	20.73
order Actinomycetales	insomnia	rs58484246	T	C	15	29850991	0.076	0.017	6.67e-06	5.23e-05	20.13
order Bacillales	insomnia	rs10233278	T	C	7	117496144	-0.116	0.025	3.51e-06	9.1e-06	21.91
order Bacillales	insomnia	rs10410917	C	T	19	14970441	-0.115	0.025	5.57e-06	1e-05	21.05
order Bacillales	insomnia	rs11034576	A	G	11	38085711	0.206	0.045	8.86e-06	1.52e-05	20.6
order Bacillales	insomnia	rs11207728	A	G	1	61827534	0.145	0.032	5.73e-06	1.43e-05	20.8
order Bacillales	insomnia	rs11844714	A	G	14	49001226	-0.143	0.032	5.06e-06	1.64e-05	20
order Bacillales	insomnia	rs1287018	G	A	20	5826474	0.141	0.032	9.87e-06	2.55e-05	19.53
order Bacillales	insomnia	rs4617108	G	A	7	49423832	-0.249	0.053	1.98e-06	3.44e-06	22.39
order Bacillales	insomnia	rs62640857	A	G	12	69332975	0.148	0.033	4.49e-06	1.27e-05	20.62
order Bacillales	insomnia	rs74420793	A	G	4	127766709	-0.164	0.035	3.07e-06	8.08e-06	21.6
order Bacteroidales	insomnia	rs11146701	A	G	10	39062269	0.047	0.011	7.08e-06	2.85e-05	20.19
order Bacteroidales	insomnia	rs111845179	T	C	14	59317502	0.103	0.021	9.24e-07	2.45e-06	23.04
order Bacteroidales	insomnia	rs17343978	A	C	22	27433885	-0.055	0.012	8.36e-06	1.01e-05	21.07
order Bacteroidales	insomnia	rs2032750	C	T	2	53831026	0.051	0.011	1.92e-06	2.82e-06	22.66
order Bacteroidales	insomnia	rs2363574	T	C	1	200112563	0.223	0.051	9.93e-06	4.17e-05	19.22
order Bacteroidales	insomnia	rs4146051	G	A	2	213189994	0.107	0.025	8.76e-06	2.92e-05	19.11
order Bacteroidales	insomnia	rs4916508	A	G	3	195936789	0.047	0.011	8.47e-06	1.59e-05	19.64
order Bacteroidales	insomnia	rs55773148	G	A	13	70523029	-0.122	0.024	3.9e-07	2.06e-06	26.34
order Bacteroidales	insomnia	rs62531359	T	G	8	70916181	0.066	0.015	9.09e-06	3.55e-05	19.14
order Bacteroidales	insomnia	rs62575403	C	T	9	136493820	0.14	0.031	7.06e-06	1.15e-05	20.26
order Bacteroidales	insomnia	rs72706335	T	C	1	157495438	-0.222	0.049	7.66e-06	1.13e-05	20.31
order Bacteroidales	insomnia	rs73975615	G	A	17	6461200	-0.207	0.044	1.22e-06	9.22e-06	21.87
order Bacteroidales	insomnia	rs7631304	G	A	3	89339527	-0.065	0.013	8.37e-07	3.79e-06	23.59
order Bacteroidales	insomnia	rs79585701	A	C	8	13110185	0.065	0.015	9.99e-06	4.22e-05	18.69
order Bacteroidales	insomnia	rs929878	T	C	16	74290641	0.055	0.012	4.73e-06	2.72e-05	20.37
order Bifidobacteriales	insomnia	rs10831953	G	A	11	13098051	0.054	0.012	9.95e-06	2.14e-05	18.87
order Bifidobacteriales	insomnia	rs12446429	T	C	16	898055	0.081	0.019	8.53e-06	0.000112	18.04
order Bifidobacteriales	insomnia	rs13020688	G	A	2	192878532	0.058	0.012	1.57e-06	2.8e-06	22.89
order Bifidobacteriales	insomnia	rs182549	T	C	2	136616754	-0.117	0.013	5.94e-20	1.64e-19	85.37
order Bifidobacteriales	insomnia	rs4957061	T	C	5	521096	0.057	0.012	1.15e-06	9.12e-06	23.76
order Bifidobacteriales	insomnia	rs540489	T	G	17	72897722	-0.063	0.014	5.37e-06	1.69e-05	20.96
order Bifidobacteriales	insomnia	rs55888705	A	G	4	1517826	0.054	0.012	8.66e-06	2.07e-05	19.81
order Bifidobacteriales	insomnia	rs6899771	A	G	6	97406220	-0.091	0.02	7.28e-06	1.51e-05	20.37
order Bifidobacteriales	insomnia	rs7174549	T	C	15	92463303	-0.055	0.012	6.87e-06	1.97e-05	19.59
order Bifidobacteriales	insomnia	rs7322849	T	C	13	112859829	0.111	0.02	1.74e-08	3.06e-07	30.32
order Bifidobacteriales	insomnia	rs73797465	T	G	5	142793467	-0.094	0.021	4.85e-06	1.57e-05	20.45
order Bifidobacteriales	insomnia	rs857444	C	T	6	14617591	0.055	0.012	3.82e-06	6.62e-06	21.08
order Burkholderiales	insomnia	rs1511453	A	G	4	23588462	0.091	0.02	8e-06	1.26e-05	20.86
order Burkholderiales	insomnia	rs1928341	G	A	1	153240013	-0.051	0.011	4.52e-06	6.45e-06	21.08
order Burkholderiales	insomnia	rs2321387	G	A	13	58689340	-0.051	0.011	3.26e-06	6.95e-06	21.53
order Burkholderiales	insomnia	rs2613606	T	C	7	111285025	0.05	0.011	4.13e-06	4.9e-05	20.9
order Burkholderiales	insomnia	rs4033856	T	C	4	45642485	-0.083	0.017	5.67e-07	1.37e-06	24.76
order Burkholderiales	insomnia	rs6087811	T	G	20	30596130	-0.102	0.02	2.88e-07	1.02e-06	26.11
order Burkholderiales	insomnia	rs62191117	A	G	2	239900775	0.068	0.013	2.79e-07	9.48e-07	26.35
order Burkholderiales	insomnia	rs62395635	T	C	5	173497796	0.11	0.024	2.9e-06	8.8e-06	21.62
order Burkholderiales	insomnia	rs75242906	C	T	15	56786407	-0.121	0.028	9.75e-06	2.9e-05	18.5
order Burkholderiales	insomnia	rs7638039	T	C	3	70588939	0.058	0.013	4.84e-06	1.16e-05	21.02
order Burkholderiales	insomnia	rs9964679	A	G	18	26569901	0.053	0.012	6.06e-06	0.00011	20.83
order Clostridiales	insomnia	rs10774377	G	A	12	5942519	-0.052	0.011	3.81e-06	1.23e-05	21.1
order Clostridiales	insomnia	rs112334273	G	A	21	40703251	0.064	0.013	4.07e-07	1.02e-06	25.19
order Clostridiales	insomnia	rs13105690	C	T	4	7420184	0.053	0.012	9.37e-06	3.93e-05	19.92
order Clostridiales	insomnia	rs13179700	C	T	5	149077788	-0.051	0.011	3.52e-06	9.27e-06	21.75
order Clostridiales	insomnia	rs1842454	G	A	5	105060362	-0.054	0.013	9.92e-06	8.44e-05	18.23
order Clostridiales	insomnia	rs2273429	A	G	14	52494072	-0.073	0.015	4.17e-06	6.05e-06	22.5
order Clostridiales	insomnia	rs290772	G	A	2	102126220	0.084	0.02	1e-05	0.000187	18.42
order Clostridiales	insomnia	rs6442336	T	C	3	12870886	0.055	0.012	9.63e-06	7.69e-05	19.46
order Clostridiales	insomnia	rs6814436	C	T	4	161507301	-0.074	0.015	9.06e-07	1.75e-06	24.2
order Clostridiales	insomnia	rs6815608	C	T	4	152131744	-0.104	0.021	3.72e-07	7.12e-06	24.36
order Clostridiales	insomnia	rs72738886	T	C	5	35770550	0.087	0.019	8.42e-06	1.03e-05	20.66
order Clostridiales	insomnia	rs72915163	T	C	18	48792829	-0.058	0.012	1.39e-06	5.1e-06	23.16
order Clostridiales	insomnia	rs76767978	G	A	3	131371980	0.07	0.016	8.18e-06	2.16e-05	20.04
order Clostridiales	insomnia	rs992074	T	C	21	18567802	-0.255	0.051	8.95e-07	4.77e-06	25.21
order Coriobacteriales	insomnia	rs11073596	G	T	15	86433579	-0.051	0.011	8.14e-06	0.000104	19.91
order Coriobacteriales	insomnia	rs11250875	T	C	10	1922731	0.061	0.013	4.83e-06	6.81e-06	21.53
order Coriobacteriales	insomnia	rs11656361	A	C	17	8121332	0.077	0.018	8.02e-06	1.89e-05	19.39
order Coriobacteriales	insomnia	rs12974142	G	A	19	52895166	0.079	0.018	8.51e-06	2.6e-05	19.86
order Coriobacteriales	insomnia	rs13307134	T	C	7	105084680	-0.057	0.013	7.8e-06	2.93e-05	20.07
order Coriobacteriales	insomnia	rs1397793	A	G	5	90471451	0.05	0.011	9.77e-06	2.23e-05	19.68
order Coriobacteriales	insomnia	rs1816223	G	A	12	11494021	0.059	0.013	4.84e-06	1.27e-05	20.65
order Coriobacteriales	insomnia	rs240104	T	C	1	176571431	-0.06	0.013	1.52e-06	3.89e-06	22.63
order Coriobacteriales	insomnia	rs2442778	A	G	3	11654412	0.116	0.026	9.03e-06	1.68e-05	20.27
order Coriobacteriales	insomnia	rs3025411	A	G	9	136512906	0.093	0.021	8.27e-06	1.95e-05	19.57
order Coriobacteriales	insomnia	rs34739816	G	T	17	37376685	0.097	0.021	3.88e-06	1.83e-05	21.59
order Coriobacteriales	insomnia	rs67561917	A	G	20	62072077	-0.071	0.015	5.39e-06	1.4e-05	21.49
order Coriobacteriales	insomnia	rs719099	A	G	10	65799217	0.078	0.016	5.43e-07	1.04e-06	24.96
order Coriobacteriales	insomnia	rs8010111	A	G	14	39660509	0.103	0.023	6.9e-06	2.16e-05	20.33
order Desulfovibrionales	insomnia	rs112381107	C	T	9	15269705	0.21	0.046	3.22e-06	2.32e-05	21.14
order Desulfovibrionales	insomnia	rs11599763	C	T	10	11855599	0.055	0.012	2.61e-06	5.73e-06	22.3
order Desulfovibrionales	insomnia	rs17791387	A	G	9	81834426	-0.073	0.015	2.25e-06	6.53e-06	22.21
order Desulfovibrionales	insomnia	rs186073	T	C	3	31133401	0.053	0.012	8.74e-06	3.44e-05	19.93
order Desulfovibrionales	insomnia	rs2692012	G	A	1	203991605	-0.112	0.025	2.27e-06	3.91e-05	19.6
order Desulfovibrionales	insomnia	rs2838334	G	A	21	45064961	0.057	0.012	4.17e-06	2.84e-05	20.98
order Desulfovibrionales	insomnia	rs3935584	C	T	2	233929283	-0.052	0.012	7.2e-06	1.19e-05	20.53
order Desulfovibrionales	insomnia	rs4506934	C	T	17	2856662	-0.095	0.02	2.43e-06	3.47e-06	22.42
order Desulfovibrionales	insomnia	rs6058181	C	T	20	33694801	0.084	0.017	2.53e-07	4.02e-06	25.38
order Desulfovibrionales	insomnia	rs62020470	A	G	15	96161065	-0.057	0.013	7.51e-06	7.18e-05	19.63
order Desulfovibrionales	insomnia	rs72647048	T	C	8	57865378	-0.077	0.017	9e-06	1.6e-05	20.44
order Desulfovibrionales	insomnia	rs9928243	C	A	16	71541641	-0.054	0.012	3.97e-06	1.81e-05	21.38
order Enterobacteriales	insomnia	rs11026530	T	C	11	22379097	0.082	0.019	9.43e-06	1.44e-05	19.47
order Enterobacteriales	insomnia	rs2374342	C	A	2	42133542	0.058	0.013	4.52e-06	5.74e-06	21.34
order Enterobacteriales	insomnia	rs35673018	G	A	16	54327745	0.09	0.02	7.63e-06	4.78e-05	19.65
order Enterobacteriales	insomnia	rs504442	T	G	18	55145547	0.084	0.019	5.17e-06	2.01e-05	19.73
order Enterobacteriales	insomnia	rs62210023	A	G	20	55340092	0.061	0.013	3.13e-06	6.42e-06	21.74
order Enterobacteriales	insomnia	rs78143293	A	G	18	57672335	-0.085	0.017	1.2e-06	1.64e-06	24.79
order Enterobacteriales	insomnia	rs79757635	C	A	13	110840418	0.076	0.017	9.32e-06	2.84e-05	19.61
order Erysipelotrichales	insomnia	rs1074800	G	A	5	3002546	-0.049	0.011	6.15e-06	2.07e-05	20.46
order Erysipelotrichales	insomnia	rs10781552	C	T	10	133897233	-0.055	0.012	2.33e-06	3.23e-06	22.63
order Erysipelotrichales	insomnia	rs17530232	A	G	13	40385457	0.103	0.022	2.79e-06	7.32e-06	21.04
order Erysipelotrichales	insomnia	rs1884466	C	T	1	64139196	-0.048	0.011	9.53e-06	2.76e-05	19.76
order Erysipelotrichales	insomnia	rs2300774	A	G	3	195793712	-0.052	0.011	8.95e-07	1.41e-06	24.09
order Erysipelotrichales	insomnia	rs290833	T	G	1	97457427	-0.05	0.011	8.03e-06	2.02e-05	19.94
order Erysipelotrichales	insomnia	rs35161940	T	C	17	70327224	-0.081	0.017	1.85e-06	3.4e-06	23.12
order Erysipelotrichales	insomnia	rs4078432	T	C	14	48997206	0.061	0.013	4.23e-06	5.92e-05	20.72
order Erysipelotrichales	insomnia	rs56970041	T	G	14	80357610	0.072	0.016	5.4e-06	4.03e-05	19.39
order Erysipelotrichales	insomnia	rs62504403	C	T	8	38803551	0.068	0.013	1.12e-07	2.33e-07	28.37
order Erysipelotrichales	insomnia	rs7234058	T	C	18	5830507	-0.095	0.019	9.12e-07	4.76e-06	23.74
order Erysipelotrichales	insomnia	rs7826267	G	T	8	2954952	0.084	0.02	9.28e-06	3.88e-05	17.75
order Erysipelotrichales	insomnia	rs8003149	C	T	14	56156504	0.054	0.012	4.08e-06	6.09e-06	21.25
order Gastranaerophilales	insomnia	rs11150282	T	C	16	80493705	0.098	0.02	7.36e-07	1.46e-06	24.83
order Gastranaerophilales	insomnia	rs113884518	T	C	9	24648997	-0.206	0.046	7.74e-06	6.3e-05	20.45
order Gastranaerophilales	insomnia	rs28678345	T	C	17	53906328	0.213	0.047	8.06e-06	1.12e-05	20.43
order Gastranaerophilales	insomnia	rs367480	A	G	11	2937631	0.084	0.019	7.52e-06	4.79e-05	20.49
order Gastranaerophilales	insomnia	rs4129395	G	A	9	115975389	0.09	0.019	1.22e-06	2.15e-06	23.83
order Gastranaerophilales	insomnia	rs789069	A	C	18	1008278	-0.104	0.023	6.5e-06	1.7e-05	19.73
order Gastranaerophilales	insomnia	rs79790072	T	C	15	100747683	0.226	0.049	3.54e-06	9.19e-06	21.47
order Gastranaerophilales	insomnia	rs8028558	A	G	15	62055753	0.083	0.019	9.78e-06	2.28e-05	19.6
order Gastranaerophilales	insomnia	rs9864379	T	C	3	14306949	-0.161	0.029	4.66e-08	8.18e-08	30.07
order Lactobacillales	insomnia	rs11110282	A	G	12	100585559	-0.102	0.022	3.96e-06	2.38e-05	22.09
order Lactobacillales	insomnia	rs11627423	C	A	14	33200623	0.05	0.011	5.09e-06	1.7e-05	20.7
order Lactobacillales	insomnia	rs11730038	G	A	4	98049499	-0.061	0.013	5.1e-06	1.07e-05	22.01
order Lactobacillales	insomnia	rs12797734	T	C	11	8332350	0.057	0.013	7.77e-06	1.56e-05	20.2
order Lactobacillales	insomnia	rs1595463	C	A	2	231723657	0.048	0.011	7.44e-06	1.78e-05	19.44
order Lactobacillales	insomnia	rs2370083	G	T	14	97526750	-0.081	0.018	8.33e-06	1.35e-05	19.8
order Lactobacillales	insomnia	rs34989881	A	G	19	51959855	0.113	0.025	4.09e-06	2.63e-05	21.2
order Lactobacillales	insomnia	rs35344081	G	A	16	991253	0.064	0.013	4.16e-07	2.11e-06	25.45
order Lactobacillales	insomnia	rs4028634	C	T	17	40835649	-0.053	0.011	1.35e-06	6.77e-06	23.43
order Lactobacillales	insomnia	rs57872228	C	T	1	200418805	-0.069	0.015	2.58e-06	7.98e-06	21.93
order Lactobacillales	insomnia	rs74663707	C	T	3	184371224	0.098	0.022	8.4e-06	3.35e-05	19.14
order Lactobacillales	insomnia	rs77558518	A	G	5	174173171	-0.106	0.022	1.67e-06	1.33e-05	22.69
order Lactobacillales	insomnia	rs78938557	T	C	7	36349586	0.106	0.023	2.31e-06	1.29e-05	20.41
order Lactobacillales	insomnia	rs9581006	T	C	13	24973509	-0.226	0.047	1.77e-06	3.52e-06	23.16
order Methanobacteriales	insomnia	rs10202904	G	T	2	125440268	0.122	0.024	3.01e-07	4.67e-07	26.76
order Methanobacteriales	insomnia	rs10424197	A	G	19	46439321	0.111	0.025	9.28e-06	3.03e-05	20.21
order Methanobacteriales	insomnia	rs4257531	G	A	3	2086167	0.164	0.036	7.44e-06	1.55e-05	20.32
order Methanobacteriales	insomnia	rs56131665	G	A	5	178160975	0.179	0.039	6.18e-06	1.2e-05	20.67
order Methanobacteriales	insomnia	rs6508769	C	T	19	28827760	-0.154	0.034	8.23e-06	2.39e-05	19.86
order Methanobacteriales	insomnia	rs6776814	T	C	3	15053083	-0.2	0.041	1.63e-06	4.08e-06	23.48
order Methanobacteriales	insomnia	rs73068003	G	T	7	10773932	-0.158	0.035	8.45e-06	2.17e-05	20.21
order Methanobacteriales	insomnia	rs73457410	A	G	13	41956181	0.215	0.044	1.41e-06	2.6e-06	24.32
order Methanobacteriales	insomnia	rs75208022	C	T	12	21338861	-0.227	0.049	5.92e-06	6.52e-06	21.72
order Methanobacteriales	insomnia	rs894996	C	A	4	104418307	0.217	0.045	1.88e-06	5.86e-06	23.35
order Mollicutes RF9	insomnia	rs11779863	G	A	8	15406830	-0.077	0.017	6.69e-06	1.45e-05	20.15
order Mollicutes RF9	insomnia	rs12566890	T	G	1	61850864	-0.103	0.024	8.11e-06	9.42e-05	18.2
order Mollicutes RF9	insomnia	rs13100746	C	T	3	165846506	0.064	0.014	7.29e-06	4.68e-05	20.05
order Mollicutes RF9	insomnia	rs17235252	T	C	7	82536037	-0.122	0.026	2.16e-06	5.86e-06	22.81
order Mollicutes RF9	insomnia	rs3932485	C	T	3	184193482	0.063	0.014	9.93e-06	2.6e-05	19.55
order Mollicutes RF9	insomnia	rs515984	C	T	10	3521459	0.088	0.019	6.61e-06	1.59e-05	21.08
order Mollicutes RF9	insomnia	rs638542	A	G	1	109845252	0.071	0.016	5.17e-06	2.6e-05	20.2
order Mollicutes RF9	insomnia	rs74603314	T	C	14	46519718	0.231	0.049	2.28e-06	7.97e-06	22.21
order Mollicutes RF9	insomnia	rs76373661	G	A	3	3771148	0.091	0.02	5.16e-06	1.33e-05	20.02
order Mollicutes RF9	insomnia	rs7706512	A	G	5	17443654	-0.066	0.014	2.27e-06	3.94e-06	22.37
order Mollicutes RF9	insomnia	rs7801843	A	G	7	4105705	-0.087	0.019	9.47e-06	1.43e-05	19.98
order Mollicutes RF9	insomnia	rs7853673	A	G	9	116711241	0.062	0.014	6.73e-06	1.83e-05	19.94
order Mollicutes RF9	insomnia	rs949341	A	G	11	112386785	-0.066	0.015	7.73e-06	2.09e-05	19.89
order NB1n	insomnia	rs11251024	G	A	10	2095726	0.104	0.021	6.63e-07	2.42e-06	25.4
order NB1n	insomnia	rs11606187	A	G	11	91589600	-0.155	0.033	3.31e-06	3.7e-06	22.43
order NB1n	insomnia	rs13385922	T	C	2	234081324	0.093	0.02	3.97e-06	5.84e-06	21.31
order NB1n	insomnia	rs166849	A	G	2	200778866	-0.091	0.02	7.74e-06	3.1e-05	20.29
order NB1n	insomnia	rs2172426	T	C	8	18229020	0.102	0.02	3.17e-07	6.41e-07	26.35
order NB1n	insomnia	rs267959	G	A	5	10737802	-0.099	0.021	2.62e-06	5.56e-06	22.23
order NB1n	insomnia	rs4383094	C	T	15	81694972	-0.149	0.032	4.28e-06	2.12e-05	21.65
order NB1n	insomnia	rs60583455	T	C	7	1321675	0.109	0.021	2.6e-07	5.11e-07	26.46
order NB1n	insomnia	rs60775321	T	C	15	97318671	-0.096	0.021	7.1e-06	2.37e-05	20.26
order NB1n	insomnia	rs72671304	T	C	14	39425971	0.172	0.037	3.8e-06	5.57e-06	21.69
order NB1n	insomnia	rs7911787	G	T	10	98619568	-0.223	0.047	3.39e-06	6.28e-06	22.5
order NB1n	insomnia	rs8126061	T	C	20	3405239	-0.159	0.035	7.36e-06	1.2e-05	20.45
order NB1n	insomnia	rs9542068	T	C	13	70306831	0.099	0.022	6.52e-06	2.05e-05	20.62
order Pasteurellales	insomnia	rs10965428	C	A	9	22718481	-0.12	0.026	4.29e-06	2.42e-05	21.56
order Pasteurellales	insomnia	rs111582866	G	A	16	48742489	-0.114	0.026	7.07e-06	1.92e-05	19.75
order Pasteurellales	insomnia	rs12050685	A	G	15	73477482	-0.067	0.015	9.19e-06	2.59e-05	19.38
order Pasteurellales	insomnia	rs16970009	A	G	17	32862601	0.187	0.043	7.32e-06	0.000242	19.03
order Pasteurellales	insomnia	rs35510	A	G	12	115491973	0.123	0.026	4.02e-06	7.96e-06	21.46
order Pasteurellales	insomnia	rs4822728	T	C	22	26891808	0.069	0.015	4.72e-06	1.94e-05	21.16
order Pasteurellales	insomnia	rs6972479	A	G	7	116918060	-0.078	0.018	7.75e-06	1.35e-05	19.88
order Pasteurellales	insomnia	rs72756943	G	A	5	26531908	0.14	0.03	3.35e-06	8.82e-06	21.31
order Pasteurellales	insomnia	rs73139353	A	C	3	97972214	-0.223	0.048	8.71e-06	8.71e-06	21.09
order Pasteurellales	insomnia	rs76022354	C	T	10	94306385	0.243	0.05	1.83e-06	1.81e-06	23.56
order Pasteurellales	insomnia	rs78909003	T	C	9	105650242	-0.241	0.05	2.05e-06	2.92e-06	23.42
order Pasteurellales	insomnia	rs9382510	C	T	6	55448491	-0.088	0.017	2.48e-07	8.68e-07	26.92
order Pasteurellales	insomnia	rs9895850	T	C	17	64535013	-0.176	0.041	9.08e-06	5.7e-05	18.5
order Pasteurellales	insomnia	rs9938097	C	T	16	84977389	0.071	0.016	8.23e-06	1.27e-05	20.21
order Rhodospirillales	insomnia	rs1035406	G	A	5	119372737	-0.115	0.025	4.07e-06	7.56e-06	21.4
order Rhodospirillales	insomnia	rs11591293	G	T	10	113419797	0.072	0.016	4.69e-06	1.33e-05	20.88
order Rhodospirillales	insomnia	rs11630875	T	C	15	61775734	0.095	0.02	3.7e-06	1.24e-05	21.86
order Rhodospirillales	insomnia	rs13336560	C	T	16	88554243	-0.07	0.016	9.75e-06	3.04e-05	19.6
order Rhodospirillales	insomnia	rs1549633	A	C	5	27945645	0.1	0.022	3.88e-06	3.32e-05	21.16
order Rhodospirillales	insomnia	rs3730086	A	G	5	67577051	0.08	0.018	7.98e-06	4.79e-05	20.05
order Rhodospirillales	insomnia	rs3754624	C	T	2	225633812	0.094	0.02	2.68e-06	6.92e-06	22.51
order Rhodospirillales	insomnia	rs4278423	T	C	10	2670553	0.105	0.023	3.98e-06	7.14e-05	20.26
order Rhodospirillales	insomnia	rs55876211	C	T	3	84471266	-0.087	0.02	7.87e-06	5.27e-05	19.64
[truncated: 10,625 more rows]

## Sheet: Table S3
Table S3. All results of the investigation into the relationships between gut microbiota and sleep disorders using the UVMR method, including results from IVW method and four secondary analytical methods.
Exposure	Outcome	Method	nSNP	Beta	Se	Pval
class Actinobacteria	insomnia	Inverse variance weighted	15	0	0.01	0.607
class Actinobacteria	insomnia	Maximum likelihood	15	0	0.01	0.526
class Actinobacteria	insomnia	MR Egger	15	0.01	0.02	0.584
class Actinobacteria	insomnia	Weighted median	15	0	0.01	0.647
class Alphaproteobacteria	insomnia	Inverse variance weighted (multiplicative random effects)	7	0	0.01	0.744
class Alphaproteobacteria	insomnia	Maximum likelihood	7	0.01	0.01	0.606
class Alphaproteobacteria	insomnia	MR Egger	7	-0.07	0.04	0.111
class Alphaproteobacteria	insomnia	Weighted median	7	0.01	0.01	0.656
class Bacilli	insomnia	Inverse variance weighted (multiplicative random effects)	17	0	0.01	0.862
class Bacilli	insomnia	Maximum likelihood	17	0	0.01	0.8
class Bacilli	insomnia	MR Egger	17	-0.01	0.03	0.715
class Bacilli	insomnia	Weighted median	17	0	0.01	0.999
class Bacteroidia	insomnia	Inverse variance weighted	15	0.01	0.01	0.314
class Bacteroidia	insomnia	Maximum likelihood	15	0.01	0.01	0.305
class Bacteroidia	insomnia	MR Egger	15	0.02	0.02	0.209
class Bacteroidia	insomnia	Weighted median	15	0	0.01	0.844
class Betaproteobacteria	insomnia	Inverse variance weighted (multiplicative random effects)	12	0.01	0.01	0.418
class Betaproteobacteria	insomnia	Maximum likelihood	12	0.01	0.01	0.203
class Betaproteobacteria	insomnia	MR Egger	12	-0.02	0.05	0.736
class Betaproteobacteria	insomnia	Weighted median	12	0	0.01	0.907
class Clostridia	insomnia	Inverse variance weighted	13	0.01	0.01	0.168
class Clostridia	insomnia	Maximum likelihood	13	0.01	0.01	0.0963
class Clostridia	insomnia	MR Egger	13	0.03	0.02	0.213
class Clostridia	insomnia	Weighted median	13	0.03	0.01	0.00962
class Coriobacteriia	insomnia	Inverse variance weighted	14	0	0.01	0.713
class Coriobacteriia	insomnia	Maximum likelihood	14	0	0.01	0.645
class Coriobacteriia	insomnia	MR Egger	14	0	0.04	0.937
class Coriobacteriia	insomnia	Weighted median	14	0.01	0.01	0.482
class Deltaproteobacteria	insomnia	Inverse variance weighted (multiplicative random effects)	13	-0.01	0.01	0.563
class Deltaproteobacteria	insomnia	Maximum likelihood	13	-0.01	0.01	0.385
class Deltaproteobacteria	insomnia	MR Egger	13	-0.04	0.03	0.161
class Deltaproteobacteria	insomnia	Weighted median	13	-0.01	0.01	0.316
class Erysipelotrichia	insomnia	Inverse variance weighted	13	0	0.01	0.821
class Erysipelotrichia	insomnia	Maximum likelihood	13	0	0.01	0.8
class Erysipelotrichia	insomnia	MR Egger	13	-0.01	0.04	0.764
class Erysipelotrichia	insomnia	Weighted median	13	-0.01	0.01	0.668
class Gammaproteobacteria	insomnia	Inverse variance weighted	6	0	0.02	0.967
class Gammaproteobacteria	insomnia	Maximum likelihood	6	0	0.01	0.951
class Gammaproteobacteria	insomnia	MR Egger	6	0.06	0.05	0.311
class Gammaproteobacteria	insomnia	Weighted median	6	0.01	0.02	0.588
class Lentisphaeria	insomnia	Inverse variance weighted	8	-0.01	0.01	0.145
class Lentisphaeria	insomnia	Maximum likelihood	8	-0.01	0.01	0.143
class Lentisphaeria	insomnia	MR Egger	8	-0.01	0.02	0.473
class Lentisphaeria	insomnia	Weighted median	8	-0.01	0.01	0.303
class Melainabacteria	insomnia	Inverse variance weighted	10	0.01	0.01	0.082
class Melainabacteria	insomnia	Maximum likelihood	10	0.01	0.01	0.0426
class Melainabacteria	insomnia	MR Egger	10	0.01	0.02	0.612
class Melainabacteria	insomnia	Weighted median	10	0.01	0.01	0.301
class Methanobacteria	insomnia	Inverse variance weighted	10	0	0	0.442
class Methanobacteria	insomnia	Maximum likelihood	10	0	0	0.436
class Methanobacteria	insomnia	MR Egger	10	0.01	0.02	0.659
class Methanobacteria	insomnia	Weighted median	10	-0.01	0.01	0.387
class Mollicutes	insomnia	Inverse variance weighted (multiplicative random effects)	12	-0.01	0.01	0.432
class Mollicutes	insomnia	Maximum likelihood	12	-0.01	0.01	0.296
class Mollicutes	insomnia	MR Egger	12	0.02	0.03	0.469
class Mollicutes	insomnia	Weighted median	12	-0.01	0.01	0.354
class Negativicutes	insomnia	Inverse variance weighted	12	0.03	0.01	0.000108
class Negativicutes	insomnia	Maximum likelihood	12	0.03	0.01	0.00016
class Negativicutes	insomnia	MR Egger	12	0.04	0.03	0.147
class Negativicutes	insomnia	Weighted median	12	0.05	0.01	0.000156
class Verrucomicrobiae	insomnia	Inverse variance weighted	11	-0.01	0.01	0.0532
class Verrucomicrobiae	insomnia	Maximum likelihood	11	-0.01	0.01	0.0549
class Verrucomicrobiae	insomnia	MR Egger	11	-0.04	0.02	0.181
class Verrucomicrobiae	insomnia	Weighted median	11	-0.02	0.01	0.105
family Acidaminococcaceae	insomnia	Inverse variance weighted	7	-0.01	0.01	0.505
family Acidaminococcaceae	insomnia	Maximum likelihood	7	-0.01	0.01	0.499
family Acidaminococcaceae	insomnia	MR Egger	7	-0.01	0.03	0.659
family Acidaminococcaceae	insomnia	Weighted median	7	-0.01	0.01	0.384
family Actinomycetaceae	insomnia	Inverse variance weighted	5	-0.01	0.01	0.38
family Actinomycetaceae	insomnia	Maximum likelihood	5	-0.01	0.01	0.283
family Actinomycetaceae	insomnia	MR Egger	5	0	0.03	0.945
family Actinomycetaceae	insomnia	Weighted median	5	-0.01	0.01	0.39
family Alcaligenaceae	insomnia	Inverse variance weighted (multiplicative random effects)	12	0.01	0.01	0.678
family Alcaligenaceae	insomnia	Maximum likelihood	12	0.01	0.01	0.465
family Alcaligenaceae	insomnia	MR Egger	12	0.05	0.07	0.471
family Alcaligenaceae	insomnia	Weighted median	12	0	0.01	0.955
family Bacteroidaceae	insomnia	Inverse variance weighted (multiplicative random effects)	9	0	0.02	0.78
family Bacteroidaceae	insomnia	Maximum likelihood	9	0	0.01	0.666
family Bacteroidaceae	insomnia	MR Egger	9	0.04	0.08	0.673
family Bacteroidaceae	insomnia	Weighted median	9	0	0.02	0.891
family Bacteroidales S24 7group	insomnia	Inverse variance weighted	9	0	0.01	0.959
family Bacteroidales S24 7group	insomnia	Maximum likelihood	9	0	0.01	0.959
family Bacteroidales S24 7group	insomnia	MR Egger	9	0.01	0.03	0.708
family Bacteroidales S24 7group	insomnia	Weighted median	9	0	0.01	0.848
family Bifidobacteriaceae	insomnia	Inverse variance weighted	12	0.01	0.01	0.555
family Bifidobacteriaceae	insomnia	Maximum likelihood	12	0.01	0.01	0.502
family Bifidobacteriaceae	insomnia	MR Egger	12	0.04	0.03	0.142
family Bifidobacteriaceae	insomnia	Weighted median	12	0.01	0.01	0.658
family Clostridiaceae1	insomnia	Inverse variance weighted	10	0.01	0.01	0.602
family Clostridiaceae1	insomnia	Maximum likelihood	10	0.01	0.01	0.468
family Clostridiaceae1	insomnia	MR Egger	10	0.01	0.03	0.708
family Clostridiaceae1	insomnia	Weighted median	10	0	0.01	0.903
family Clostridiales vadin BB60 group	insomnia	Inverse variance weighted	15	0	0.01	0.631
family Clostridiales vadin BB60 group	insomnia	Maximum likelihood	15	0	0.01	0.62
family Clostridiales vadin BB60 group	insomnia	MR Egger	15	0	0.02	0.98
family Clostridiales vadin BB60 group	insomnia	Weighted median	15	0	0.01	0.958
family Coriobacteriaceae	insomnia	Inverse variance weighted	14	0	0.01	0.713
family Coriobacteriaceae	insomnia	Maximum likelihood	14	0	0.01	0.645
family Coriobacteriaceae	insomnia	MR Egger	14	0	0.04	0.937
family Coriobacteriaceae	insomnia	Weighted median	14	0.01	0.01	0.49
family Defluviitaleaceae	insomnia	Inverse variance weighted (multiplicative random effects)	11	0	0.01	0.811
family Defluviitaleaceae	insomnia	Maximum likelihood	11	0	0.01	0.709
family Defluviitaleaceae	insomnia	MR Egger	11	0	0.03	0.888
family Defluviitaleaceae	insomnia	Weighted median	11	0.01	0.01	0.243
family Desulfovibrionaceae	insomnia	Inverse variance weighted	10	0	0.01	0.94
family Desulfovibrionaceae	insomnia	Maximum likelihood	10	0	0.01	0.915
family Desulfovibrionaceae	insomnia	MR Egger	10	-0.04	0.02	0.111
family Desulfovibrionaceae	insomnia	Weighted median	10	0	0.01	0.741
family Enterobacteriaceae	insomnia	Inverse variance weighted	7	0.01	0.01	0.382
family Enterobacteriaceae	insomnia	Maximum likelihood	7	0.01	0.01	0.377
family Enterobacteriaceae	insomnia	MR Egger	7	0.06	0.06	0.344
family Enterobacteriaceae	insomnia	Weighted median	7	0	0.01	0.881
family Erysipelotrichaceae	insomnia	Inverse variance weighted	13	0	0.01	0.821
family Erysipelotrichaceae	insomnia	Maximum likelihood	13	0	0.01	0.8
family Erysipelotrichaceae	insomnia	MR Egger	13	-0.01	0.04	0.764
family Erysipelotrichaceae	insomnia	Weighted median	13	-0.01	0.01	0.674
family Family XI	insomnia	Inverse variance weighted	8	0	0.01	0.609
family Family XI	insomnia	Maximum likelihood	8	0	0.01	0.537
family Family XI	insomnia	MR Egger	8	0.03	0.03	0.38
family Family XI	insomnia	Weighted median	8	0	0.01	0.825
family Family XIII	insomnia	Inverse variance weighted	11	-0.02	0.01	0.0827
family Family XIII	insomnia	Maximum likelihood	11	-0.02	0.01	0.0858
family Family XIII	insomnia	MR Egger	11	-0.04	0.03	0.236
family Family XIII	insomnia	Weighted median	11	-0.02	0.01	0.109
family Lachnospiraceae	insomnia	Inverse variance weighted	18	0.01	0.01	0.244
family Lachnospiraceae	insomnia	Maximum likelihood	18	0.01	0.01	0.188
family Lachnospiraceae	insomnia	MR Egger	18	0	0.02	0.921
family Lachnospiraceae	insomnia	Weighted median	18	0	0.01	0.869
family Lactobacillaceae	insomnia	Inverse variance weighted	9	0.01	0.01	0.152
family Lactobacillaceae	insomnia	Maximum likelihood	9	0.01	0.01	0.103
family Lactobacillaceae	insomnia	MR Egger	9	0.03	0.02	0.0832
family Lactobacillaceae	insomnia	Weighted median	9	0.01	0.01	0.502
family Methanobacteriaceae	insomnia	Inverse variance weighted	10	0	0	0.442
family Methanobacteriaceae	insomnia	Maximum likelihood	10	0	0	0.436
family Methanobacteriaceae	insomnia	MR Egger	10	0.01	0.02	0.659
family Methanobacteriaceae	insomnia	Weighted median	10	-0.01	0.01	0.392
family Oxalobacteraceae	insomnia	Inverse variance weighted (multiplicative random effects)	14	0	0.01	0.685
family Oxalobacteraceae	insomnia	Maximum likelihood	14	0	0	0.55
family Oxalobacteraceae	insomnia	MR Egger	14	-0.01	0.03	0.852
family Oxalobacteraceae	insomnia	Weighted median	14	0.01	0.01	0.233
family Pasteurellaceae	insomnia	Inverse variance weighted	14	-0.01	0.01	0.285
family Pasteurellaceae	insomnia	Maximum likelihood	14	-0.01	0.01	0.157
family Pasteurellaceae	insomnia	MR Egger	14	-0.01	0.02	0.695
family Pasteurellaceae	insomnia	Weighted median	14	0	0.01	0.839
family Peptococcaceae	insomnia	Inverse variance weighted (multiplicative random effects)	9	0	0.01	0.987
family Peptococcaceae	insomnia	Maximum likelihood	9	0	0.01	0.98
family Peptococcaceae	insomnia	MR Egger	9	0.02	0.03	0.389
family Peptococcaceae	insomnia	Weighted median	9	-0.01	0.01	0.459
family Peptostreptococcaceae	insomnia	Inverse variance weighted (multiplicative random effects)	14	0.01	0.01	0.146
family Peptostreptococcaceae	insomnia	Maximum likelihood	14	0.01	0.01	0.0408
family Peptostreptococcaceae	insomnia	MR Egger	14	0	0.02	0.913
family Peptostreptococcaceae	insomnia	Weighted median	14	0.01	0.01	0.326
family Porphyromonadaceae	insomnia	Inverse variance weighted	9	-0.01	0.01	0.3
family Porphyromonadaceae	insomnia	Maximum likelihood	9	-0.01	0.01	0.218
family Porphyromonadaceae	insomnia	MR Egger	9	-0.04	0.05	0.495
family Porphyromonadaceae	insomnia	Weighted median	9	-0.01	0.02	0.339
family Prevotellaceae	insomnia	Inverse variance weighted	16	-0.01	0.01	0.175
family Prevotellaceae	insomnia	Maximum likelihood	16	-0.01	0.01	0.146
family Prevotellaceae	insomnia	MR Egger	16	0.02	0.03	0.45
family Prevotellaceae	insomnia	Weighted median	16	-0.01	0.01	0.23
family Rhodospirillaceae	insomnia	Inverse variance weighted (multiplicative random effects)	15	0	0.01	0.836
family Rhodospirillaceae	insomnia	Maximum likelihood	15	0	0.01	0.769
family Rhodospirillaceae	insomnia	MR Egger	15	0.02	0.04	0.547
family Rhodospirillaceae	insomnia	Weighted median	15	0	0.01	0.946
family Rikenellaceae	insomnia	Inverse variance weighted	19	0.01	0.01	0.269
family Rikenellaceae	insomnia	Maximum likelihood	19	0.01	0.01	0.165
family Rikenellaceae	insomnia	MR Egger	19	0.03	0.03	0.211
family Rikenellaceae	insomnia	Weighted median	19	0	0.01	0.791
family Ruminococcaceae	insomnia	Inverse variance weighted	10	0.01	0.01	0.124
family Ruminococcaceae	insomnia	Maximum likelihood	10	0.01	0.01	0.121
family Ruminococcaceae	insomnia	MR Egger	10	0.04	0.02	0.078
family Ruminococcaceae	insomnia	Weighted median	10	0.02	0.01	0.0527
family Streptococcaceae	insomnia	Inverse variance weighted (multiplicative random effects)	13	0.01	0.01	0.354
family Streptococcaceae	insomnia	Maximum likelihood	13	0.01	0.01	0.146
family Streptococcaceae	insomnia	MR Egger	13	-0.04	0.05	0.45
family Streptococcaceae	insomnia	Weighted median	13	0	0.01	0.82
family Veillonellaceae	insomnia	Inverse variance weighted	19	0	0.01	0.787
family Veillonellaceae	insomnia	Maximum likelihood	19	0	0.01	0.733
family Veillonellaceae	insomnia	MR Egger	19	-0.01	0.02	0.586
family Veillonellaceae	insomnia	Weighted median	19	0.01	0.01	0.511
family Verrucomicrobiaceae	insomnia	Inverse variance weighted	11	-0.01	0.01	0.0532
family Verrucomicrobiaceae	insomnia	Maximum likelihood	11	-0.01	0.01	0.0573
family Verrucomicrobiaceae	insomnia	MR Egger	11	-0.04	0.02	0.181
family Verrucomicrobiaceae	insomnia	Weighted median	11	-0.02	0.01	0.103
family Victivallaceae	insomnia	Inverse variance weighted	12	0	0	0.399
family Victivallaceae	insomnia	Maximum likelihood	12	0	0	0.406
family Victivallaceae	insomnia	MR Egger	12	-0.01	0.02	0.793
family Victivallaceae	insomnia	Weighted median	12	-0.01	0.01	0.341
genus Actinomyces	insomnia	Inverse variance weighted (multiplicative random effects)	7	0.01	0.01	0.516
genus Actinomyces	insomnia	Maximum likelihood	7	0.01	0.01	0.251
genus Actinomyces	insomnia	MR Egger	7	0.03	0.03	0.466
genus Actinomyces	insomnia	Weighted median	7	0	0.01	0.935
genus Adlercreutzia	insomnia	Inverse variance weighted	8	0.01	0.01	0.161
genus Adlercreutzia	insomnia	Maximum likelihood	8	0.01	0.01	0.156
genus Adlercreutzia	insomnia	MR Egger	8	0	0.03	0.93
genus Adlercreutzia	insomnia	Weighted median	8	0.01	0.01	0.564
genus Akkermansia	insomnia	Inverse variance weighted	11	-0.01	0.01	0.0532
genus Akkermansia	insomnia	Maximum likelihood	11	-0.01	0.01	0.0546
genus Akkermansia	insomnia	MR Egger	11	-0.04	0.02	0.182
genus Akkermansia	insomnia	Weighted median	11	-0.02	0.01	0.117
genus Alistipes	insomnia	Inverse variance weighted	14	0.01	0.01	0.283
genus Alistipes	insomnia	Maximum likelihood	14	0.01	0.01	0.278
genus Alistipes	insomnia	MR Egger	14	0.03	0.04	0.47
genus Alistipes	insomnia	Weighted median	14	0.01	0.01	0.635
genus Allisonella	insomnia	Inverse variance weighted	8	0.01	0.01	0.0918
genus Allisonella	insomnia	Maximum likelihood	8	0.01	0.01	0.0251
genus Allisonella	insomnia	MR Egger	8	-0.01	0.04	0.829
genus Allisonella	insomnia	Weighted median	8	0.01	0.01	0.172
genus Alloprevotella	insomnia	Inverse variance weighted	6	-0.01	0.01	0.363
genus Alloprevotella	insomnia	Maximum likelihood	6	-0.01	0.01	0.331
genus Alloprevotella	insomnia	MR Egger	6	0.08	0.05	0.189
genus Alloprevotella	insomnia	Weighted median	6	0	0.01	0.977
genus Anaerofilum	insomnia	Inverse variance weighted	11	-0.01	0.01	0.0759
genus Anaerofilum	insomnia	Maximum likelihood	11	-0.01	0.01	0.0753
genus Anaerofilum	insomnia	MR Egger	11	0	0.02	0.891
genus Anaerofilum	insomnia	Weighted median	11	-0.01	0.01	0.132
genus Anaerostipes	insomnia	Inverse variance weighted	13	0.01	0.01	0.396
genus Anaerostipes	insomnia	Maximum likelihood	13	0.01	0.01	0.281
genus Anaerostipes	insomnia	MR Egger	13	-0.02	0.03	0.525
genus Anaerostipes	insomnia	Weighted median	13	0.02	0.01	0.0408
genus Anaerotruncus	insomnia	Inverse variance weighted	13	0.01	0.01	0.194
genus Anaerotruncus	insomnia	Maximum likelihood	13	0.01	0.01	0.0796
genus Anaerotruncus	insomnia	MR Egger	13	0	0.03	0.954
genus Anaerotruncus	insomnia	Weighted median	13	0.01	0.01	0.395
genus Bacteroides	insomnia	Inverse variance weighted (multiplicative random effects)	9	0	0.02	0.78
genus Bacteroides	insomnia	Maximum likelihood	9	0	0.01	0.666
genus Bacteroides	insomnia	MR Egger	9	0.04	0.08	0.673
genus Bacteroides	insomnia	Weighted median	9	0	0.02	0.894
genus Barnesiella	insomnia	Inverse variance weighted	14	0.01	0.01	0.333
genus Barnesiella	insomnia	Maximum likelihood	14	0.01	0.01	0.188
genus Barnesiella	insomnia	MR Egger	14	0.04	0.03	0.279
genus Barnesiella	insomnia	Weighted median	14	0.01	0.01	0.185
genus Bifidobacterium	insomnia	Inverse variance weighted	13	0.01	0.01	0.31
genus Bifidobacterium	insomnia	Maximum likelihood	13	0.01	0.01	0.298
genus Bifidobacterium	insomnia	MR Egger	13	0.02	0.02	0.209
genus Bifidobacterium	insomnia	Weighted median	13	0.01	0.01	0.348
genus Bilophila	insomnia	Inverse variance weighted	13	0.01	0.01	0.171
genus Bilophila	insomnia	Maximum likelihood	13	0.01	0.01	0.115
genus Bilophila	insomnia	MR Egger	13	0.04	0.04	0.284
genus Bilophila	insomnia	Weighted median	13	0.01	0.01	0.39
genus Blautia	insomnia	Inverse variance weighted	2	0	0.02	0.891
genus Blautia	insomnia	Maximum likelihood	2	0	0.02	0.891
genus Butyricicoccus	insomnia	Inverse variance weighted (multiplicative random effects)	8	-0.01	0.01	0.696
genus Butyricicoccus	insomnia	Maximum likelihood	8	-0.01	0.01	0.513
genus Butyricicoccus	insomnia	MR Egger	8	0.01	0.02	0.779
genus Butyricicoccus	insomnia	Weighted median	8	-0.01	0.01	0.587
genus Butyricimonas	insomnia	Inverse variance weighted	13	0.01	0.01	0.552
genus Butyricimonas	insomnia	Maximum likelihood	13	0.01	0.01	0.434
genus Butyricimonas	insomnia	MR Egger	13	0.02	0.03	0.554
genus Butyricimonas	insomnia	Weighted median	13	0	0.01	0.955
genus Butyrivibrio	insomnia	Inverse variance weighted	15	0	0	0.382
genus Butyrivibrio	insomnia	Maximum likelihood	15	0	0	0.337
genus Butyrivibrio	insomnia	MR Egger	15	-0.01	0.02	0.738
genus Butyrivibrio	insomnia	Weighted median	15	0	0.01	0.742
genus Candidatus Soleaferrea	insomnia	Inverse variance weighted	11	0	0.01	0.786
genus Candidatus Soleaferrea	insomnia	Maximum likelihood	11	0	0.01	0.764
genus Candidatus Soleaferrea	insomnia	MR Egger	11	0.01	0.03	0.717
genus Candidatus Soleaferrea	insomnia	Weighted median	11	-0.01	0.01	0.319
genus Catenibacterium	insomnia	Inverse variance weighted	5	-0.01	0.01	0.263
genus Catenibacterium	insomnia	Maximum likelihood	5	-0.01	0.01	0.142
genus Catenibacterium	insomnia	MR Egger	5	0.01	0.08	0.924
genus Catenibacterium	insomnia	Weighted median	5	-0.01	0.01	0.397
genus Christensenellaceae R 7group	insomnia	Inverse variance weighted	10	-0.01	0.01	0.409
genus Christensenellaceae R 7group	insomnia	Maximum likelihood	10	-0.01	0.01	0.324
genus Christensenellaceae R 7group	insomnia	MR Egger	10	0	0.03	0.972
genus Christensenellaceae R 7group	insomnia	Weighted median	10	-0.01	0.01	0.584
genus Clostridium innocuum group	insomnia	Inverse variance weighted (multiplicative random effects)	9	0.02	0.01	0.0117
genus Clostridium innocuum group	insomnia	Maximum likelihood	9	0.02	0.01	0.000128
genus Clostridium innocuum group	insomnia	MR Egger	9	0	0.04	0.968
genus Clostridium innocuum group	insomnia	Weighted median	9	0.01	0.01	0.097
genus Clostridium sensustricto1	insomnia	Inverse variance weighted (multiplicative random effects)	7	-0.01	0.02	0.743
genus Clostridium sensustricto1	insomnia	Maximum likelihood	7	-0.01	0.01	0.493
genus Clostridium sensustricto1	insomnia	MR Egger	7	0	0.04	0.962
genus Clostridium sensustricto1	insomnia	Weighted median	7	0	0.01	0.749
genus Collinsella	insomnia	Inverse variance weighted	9	0.01	0.01	0.253
genus Collinsella	insomnia	Maximum likelihood	9	0.02	0.01	0.116
genus Collinsella	insomnia	MR Egger	9	-0.01	0.05	0.792
genus Collinsella	insomnia	Weighted median	9	0.01	0.01	0.655
genus Coprobacter	insomnia	Inverse variance weighted	11	-0.01	0.01	0.485
genus Coprobacter	insomnia	Maximum likelihood	11	-0.01	0.01	0.381
genus Coprobacter	insomnia	MR Egger	11	-0.01	0.02	0.623
genus Coprobacter	insomnia	Weighted median	11	0	0.01	0.947
genus Coprococcus1	insomnia	Inverse variance weighted	11	-0.02	0.01	0.12
genus Coprococcus1	insomnia	Maximum likelihood	11	-0.02	0.01	0.0604
genus Coprococcus1	insomnia	MR Egger	11	-0.02	0.02	0.498
genus Coprococcus1	insomnia	Weighted median	11	-0.02	0.01	0.0958
genus Coprococcus2	insomnia	Inverse variance weighted	8	0	0.01	0.879
genus Coprococcus2	insomnia	Maximum likelihood	8	0	0.01	0.878
genus Coprococcus2	insomnia	MR Egger	8	-0.05	0.07	0.472
genus Coprococcus2	insomnia	Weighted median	8	-0.01	0.01	0.607
genus Coprococcus3	insomnia	Inverse variance weighted	9	0	0.01	0.767
genus Coprococcus3	insomnia	Maximum likelihood	9	0	0.01	0.721
genus Coprococcus3	insomnia	MR Egger	9	0.03	0.04	0.472
genus Coprococcus3	insomnia	Weighted median	9	0.01	0.01	0.351
genus Defluviitaleaceae UCG011	insomnia	Inverse variance weighted (multiplicative random effects)	9	0	0.01	0.841
genus Defluviitaleaceae UCG011	insomnia	Maximum likelihood	9	0	0.01	0.739
genus Defluviitaleaceae UCG011	insomnia	MR Egger	9	-0.03	0.04	0.482
genus Defluviitaleaceae UCG011	insomnia	Weighted median	9	0.01	0.01	0.235
genus Desulfovibrio	insomnia	Inverse variance weighted	10	-0.02	0.01	0.00529
genus Desulfovibrio	insomnia	Maximum likelihood	10	-0.02	0.01	0.00631
genus Desulfovibrio	insomnia	MR Egger	10	0	0.02	0.864
genus Desulfovibrio	insomnia	Weighted median	10	-0.02	0.01	0.0884
genus Dialister	insomnia	Inverse variance weighted (multiplicative random effects)	11	0.01	0.01	0.319
genus Dialister	insomnia	Maximum likelihood	11	0.01	0.01	0.162
genus Dialister	insomnia	MR Egger	11	-0.01	0.04	0.859
genus Dialister	insomnia	Weighted median	11	0.02	0.01	0.156
genus Dorea	insomnia	Inverse variance weighted	10	0.01	0.01	0.107
genus Dorea	insomnia	Maximum likelihood	10	0.02	0.01	0.104
genus Dorea	insomnia	MR Egger	10	0.03	0.02	0.198
genus Dorea	insomnia	Weighted median	10	0.01	0.01	0.279
genus Eggerthella	insomnia	Inverse variance weighted (multiplicative random effects)	11	0	0.01	0.992
genus Eggerthella	insomnia	Maximum likelihood	11	0	0.01	0.989
genus Eggerthella	insomnia	MR Egger	11	-0.01	0.03	0.896
genus Eggerthella	insomnia	Weighted median	11	-0.01	0.01	0.344
genus Eisenbergiella	insomnia	Inverse variance weighted	11	0	0.01	0.63
genus Eisenbergiella	insomnia	Maximum likelihood	11	0	0.01	0.509
genus Eisenbergiella	insomnia	MR Egger	11	0.02	0.06	0.799
genus Eisenbergiella	insomnia	Weighted median	11	0.01	0.01	0.374
genus Enterorhabdus	insomnia	Inverse variance weighted	6	0	0.01	0.598
genus Enterorhabdus	insomnia	Maximum likelihood	6	0	0.01	0.595
genus Enterorhabdus	insomnia	MR Egger	6	-0.01	0.02	0.593
genus Enterorhabdus	insomnia	Weighted median	6	0	0.01	0.759
genus Erysipelatoclostridium	insomnia	Inverse variance weighted	15	0.01	0.01	0.231
genus Erysipelatoclostridium	insomnia	Maximum likelihood	15	0.01	0.01	0.133
genus Erysipelatoclostridium	insomnia	MR Egger	15	0.07	0.02	0.0058
genus Erysipelatoclostridium	insomnia	Weighted median	15	0.01	0.01	0.39
genus Escherichia Shigella	insomnia	Inverse variance weighted	10	0.01	0.01	0.626
genus Escherichia Shigella	insomnia	Maximum likelihood	10	0.01	0.01	0.487
genus Escherichia Shigella	insomnia	MR Egger	10	0.02	0.03	0.561
genus Escherichia Shigella	insomnia	Weighted median	10	0.01	0.01	0.528
genus Eubacterium brachy group	insomnia	Inverse variance weighted	10	0	0.01	0.486
genus Eubacterium brachy group	insomnia	Maximum likelihood	10	0	0.01	0.492
genus Eubacterium brachy group	insomnia	MR Egger	10	0.01	0.02	0.738
genus Eubacterium brachy group	insomnia	Weighted median	10	0.01	0.01	0.165
genus Eubacterium coprostanoligenes group	insomnia	Inverse variance weighted	13	-0.02	0.01	0.0752
genus Eubacterium coprostanoligenes group	insomnia	Maximum likelihood	13	-0.02	0.01	0.0773
genus Eubacterium coprostanoligenes group	insomnia	MR Egger	13	0.03	0.03	0.367
genus Eubacterium coprostanoligenes group	insomnia	Weighted median	13	-0.02	0.01	0.17
genus Eubacterium eligens group	insomnia	Inverse variance weighted	8	0.02	0.01	0.0371
genus Eubacterium eligens group	insomnia	Maximum likelihood	8	0.02	0.01	0.0367
genus Eubacterium eligens group	insomnia	MR Egger	8	0.01	0.04	0.794
genus Eubacterium eligens group	insomnia	Weighted median	8	0.02	0.01	0.175
genus Eubacterium fissicatena group	insomnia	Inverse variance weighted	9	0	0.01	0.573
genus Eubacterium fissicatena group	insomnia	Maximum likelihood	9	0	0.01	0.526
genus Eubacterium fissicatena group	insomnia	MR Egger	9	0.01	0.03	0.633
genus Eubacterium fissicatena group	insomnia	Weighted median	9	-0.01	0.01	0.398
genus Eubacterium hallii group	insomnia	Inverse variance weighted	16	0	0.01	0.724
genus Eubacterium hallii group	insomnia	Maximum likelihood	16	0	0.01	0.719
genus Eubacterium hallii group	insomnia	MR Egger	16	0.01	0.01	0.612
genus Eubacterium hallii group	insomnia	Weighted median	16	0	0.01	0.775
genus Eubacterium nodatum group	insomnia	Inverse variance weighted	11	0	0	0.32
genus Eubacterium nodatum group	insomnia	Maximum likelihood	11	0	0	0.315
genus Eubacterium nodatum group	insomnia	MR Egger	11	-0.02	0.02	0.346
genus Eubacterium nodatum group	insomnia	Weighted median	11	0	0.01	0.493
genus Eubacterium oxidoreducens group	insomnia	Inverse variance weighted	5	0.01	0.01	0.363
genus Eubacterium oxidoreducens group	insomnia	Maximum likelihood	5	0.01	0.01	0.213
genus Eubacterium oxidoreducens group	insomnia	MR Egger	5	0.03	0.03	0.367
genus Eubacterium oxidoreducens group	insomnia	Weighted median	5	0.02	0.01	0.114
genus Eubacterium rectale group	insomnia	Inverse variance weighted (multiplicative random effects)	8	0	0.02	0.973
genus Eubacterium rectale group	insomnia	Maximum likelihood	8	0	0.01	0.959
genus Eubacterium rectale group	insomnia	MR Egger	8	0.06	0.05	0.267
genus Eubacterium rectale group	insomnia	Weighted median	8	0.01	0.01	0.626
genus Eubacterium ruminantium group	insomnia	Inverse variance weighted	18	0	0.01	0.909
genus Eubacterium ruminantium group	insomnia	Maximum likelihood	18	0	0.01	0.906
genus Eubacterium ruminantium group	insomnia	MR Egger	18	-0.01	0.02	0.448
genus Eubacterium ruminantium group	insomnia	Weighted median	18	-0.01	0.01	0.362
genus Eubacterium ventriosum group	insomnia	Inverse variance weighted	15	0	0.01	0.897
genus Eubacterium ventriosum group	insomnia	Maximum likelihood	15	0	0.01	0.891
genus Eubacterium ventriosum group	insomnia	MR Egger	15	-0.02	0.04	0.647
genus Eubacterium ventriosum group	insomnia	Weighted median	15	0.01	0.01	0.607
genus Eubacterium xylanophilum group	insomnia	Inverse variance weighted	9	-0.01	0.01	0.556
genus Eubacterium xylanophilum group	insomnia	Maximum likelihood	9	-0.01	0.01	0.559
genus Eubacterium xylanophilum group	insomnia	MR Egger	9	0.03	0.03	0.31
genus Eubacterium xylanophilum group	insomnia	Weighted median	9	-0.01	0.01	0.215
genus Faecalibacterium	insomnia	Inverse variance weighted	10	0	0.01	0.719
genus Faecalibacterium	insomnia	Maximum likelihood	10	0	0.01	0.719
genus Faecalibacterium	insomnia	MR Egger	10	0	0.02	0.895
genus Faecalibacterium	insomnia	Weighted median	10	0	0.01	0.981
genus Family XIII AD3011 group	insomnia	Inverse variance weighted	13	0.01	0.01	0.111
genus Family XIII AD3011 group	insomnia	Maximum likelihood	13	0.01	0.01	0.0668
genus Family XIII AD3011 group	insomnia	MR Egger	13	0.03	0.04	0.532
genus Family XIII AD3011 group	insomnia	Weighted median	13	0.01	0.01	0.22
genus Family XIII UCG001	insomnia	Inverse variance weighted	8	0	0.01	0.971
genus Family XIII UCG001	insomnia	Maximum likelihood	8	0	0.01	0.965
genus Family XIII UCG001	insomnia	MR Egger	8	-0.02	0.03	0.448
genus Family XIII UCG001	insomnia	Weighted median	8	0	0.01	0.988
genus Flavonifractor	insomnia	Inverse variance weighted	5	0	0.01	0.874
genus Flavonifractor	insomnia	Maximum likelihood	5	0	0.01	0.874
genus Flavonifractor	insomnia	MR Egger	5	0	0.04	0.944
genus Flavonifractor	insomnia	Weighted median	5	0	0.01	0.932
genus Fusicatenibacter	insomnia	Inverse variance weighted	18	0	0.01	0.681
genus Fusicatenibacter	insomnia	Maximum likelihood	18	0	0.01	0.674
genus Fusicatenibacter	insomnia	MR Egger	18	0.04	0.03	0.219
genus Fusicatenibacter	insomnia	Weighted median	18	0	0.01	0.973
genus Gordonibacter	insomnia	Inverse variance weighted	12	0	0.01	0.323
genus Gordonibacter	insomnia	Maximum likelihood	12	-0.01	0	0.263
genus Gordonibacter	insomnia	MR Egger	12	0	0.02	0.924
genus Gordonibacter	insomnia	Weighted median	12	-0.01	0.01	0.405
genus Haemophilus	insomnia	Inverse variance weighted	9	0	0.01	0.801
genus Haemophilus	insomnia	Maximum likelihood	9	0	0.01	0.793
genus Haemophilus	insomnia	MR Egger	9	0	0.02	0.892
genus Haemophilus	insomnia	Weighted median	9	0	0.01	0.712
genus Holdemanella	insomnia	Inverse variance weighted	11	0	0.01	0.699
genus Holdemanella	insomnia	Maximum likelihood	11	0	0.01	0.694
genus Holdemanella	insomnia	MR Egger	11	0	0.02	0.882
genus Holdemanella	insomnia	Weighted median	11	0	0.01	0.584
genus Holdemania	insomnia	Inverse variance weighted	14	0	0.01	0.648
genus Holdemania	insomnia	Maximum likelihood	14	0	0.01	0.649
genus Holdemania	insomnia	MR Egger	14	-0.01	0.02	0.539
genus Holdemania	insomnia	Weighted median	14	0	0.01	0.798
genus Howardella	insomnia	Inverse variance weighted	10	0.01	0	0.222
genus Howardella	insomnia	Maximum likelihood	10	0.01	0	0.214
genus Howardella	insomnia	MR Egger	10	0.01	0.02	0.493
genus Howardella	insomnia	Weighted median	10	0.01	0.01	0.398
genus Hungatella	insomnia	Inverse variance weighted	5	0	0.01	0.831
genus Hungatella	insomnia	Maximum likelihood	5	0	0.01	0.807
genus Hungatella	insomnia	MR Egger	5	0.06	0.04	0.255
genus Hungatella	insomnia	Weighted median	5	0	0.01	0.875
genus Intestinibacter	insomnia	Inverse variance weighted	15	-0.01	0.01	0.209
genus Intestinibacter	insomnia	Maximum likelihood	15	-0.01	0.01	0.217
genus Intestinibacter	insomnia	MR Egger	15	-0.03	0.02	0.152
genus Intestinibacter	insomnia	Weighted median	15	-0.01	0.01	0.582
genus Intestinimonas	insomnia	Inverse variance weighted	17	0	0.01	0.747
genus Intestinimonas	insomnia	Maximum likelihood	17	0	0.01	0.743
genus Intestinimonas	insomnia	MR Egger	17	-0.01	0.01	0.658
genus Intestinimonas	insomnia	Weighted median	17	-0.01	0.01	0.534
genus Lachnoclostridium	insomnia	Inverse variance weighted (multiplicative random effects)	12	0.04	0.01	0.000805
genus Lachnoclostridium	insomnia	Maximum likelihood	12	0.04	0.01	6.01e-05
genus Lachnoclostridium	insomnia	MR Egger	12	0.01	0.04	0.77
genus Lachnoclostridium	insomnia	Weighted median	12	0.03	0.01	0.0349
genus Lachnospiraceae FCS020 group	insomnia	Inverse variance weighted	12	0.01	0.01	0.0979
genus Lachnospiraceae FCS020 group	insomnia	Maximum likelihood	12	0.01	0.01	0.0936
genus Lachnospiraceae FCS020 group	insomnia	MR Egger	12	-0.01	0.02	0.552
genus Lachnospiraceae FCS020 group	insomnia	Weighted median	12	0.01	0.01	0.373
genus Lachnospiraceae NC2004 group	insomnia	Inverse variance weighted (multiplicative random effects)	9	0	0.01	0.948
genus Lachnospiraceae NC2004 group	insomnia	Maximum likelihood	9	0	0.01	0.91
genus Lachnospiraceae NC2004 group	insomnia	MR Egger	9	0.01	0.04	0.813
genus Lachnospiraceae NC2004 group	insomnia	Weighted median	9	-0.01	0.01	0.608
genus Lachnospiraceae ND3007 group	insomnia	Inverse variance weighted	3	-0.02	0.02	0.243
genus Lachnospiraceae ND3007 group	insomnia	Maximum likelihood	3	-0.03	0.02	0.149
genus Lachnospiraceae ND3007 group	insomnia	MR Egger	3	0.01	0.48	0.981
genus Lachnospiraceae ND3007 group	insomnia	Weighted median	3	-0.03	0.02	0.246
genus Lachnospiraceae NK4A136 group	insomnia	Inverse variance weighted	15	0	0.01	0.897
genus Lachnospiraceae NK4A136 group	insomnia	Maximum likelihood	15	0	0.01	0.894
genus Lachnospiraceae NK4A136 group	insomnia	MR Egger	15	0.01	0.01	0.518
genus Lachnospiraceae NK4A136 group	insomnia	Weighted median	15	0	0.01	0.83
genus Lachnospiraceae UCG001	insomnia	Inverse variance weighted	13	0	0.01	0.517
genus Lachnospiraceae UCG001	insomnia	Maximum likelihood	13	0	0.01	0.512
genus Lachnospiraceae UCG001	insomnia	MR Egger	13	-0.02	0.03	0.593
genus Lachnospiraceae UCG001	insomnia	Weighted median	13	0	0.01	0.97
genus Lachnospiraceae UCG004	insomnia	Inverse variance weighted	12	0	0.01	0.996
genus Lachnospiraceae UCG004	insomnia	Maximum likelihood	12	0	0.01	0.996
genus Lachnospiraceae UCG004	insomnia	MR Egger	12	-0.02	0.03	0.505
genus Lachnospiraceae UCG004	insomnia	Weighted median	12	0	0.01	0.964
genus Lachnospiraceae UCG008	insomnia	Inverse variance weighted	11	0.01	0.01	0.204
genus Lachnospiraceae UCG008	insomnia	Maximum likelihood	11	0.01	0.01	0.0845
genus Lachnospiraceae UCG008	insomnia	MR Egger	11	0.06	0.04	0.138
genus Lachnospiraceae UCG008	insomnia	Weighted median	11	0.01	0.01	0.542
genus Lachnospiraceae UCG010	insomnia	Inverse variance weighted	10	0.01	0.01	0.425
genus Lachnospiraceae UCG010	insomnia	Maximum likelihood	10	0.01	0.01	0.327
genus Lachnospiraceae UCG010	insomnia	MR Egger	10	0.03	0.02	0.178
genus Lachnospiraceae UCG010	insomnia	Weighted median	10	0.02	0.01	0.0451
genus Lactobacillus	insomnia	Inverse variance weighted	10	0	0.01	0.859
genus Lactobacillus	insomnia	Maximum likelihood	10	0	0.01	0.812
genus Lactobacillus	insomnia	MR Egger	10	0.04	0.02	0.101
genus Lactobacillus	insomnia	Weighted median	10	0	0.01	0.584
genus Lactococcus	insomnia	Inverse variance weighted	9	-0.01	0.01	0.0799
genus Lactococcus	insomnia	Maximum likelihood	9	-0.01	0.01	0.0814
genus Lactococcus	insomnia	MR Egger	9	-0.01	0.02	0.776
genus Lactococcus	insomnia	Weighted median	9	-0.01	0.01	0.0727
genus Marvinbryantia	insomnia	Inverse variance weighted	10	0.02	0.01	0.0427
genus Marvinbryantia	insomnia	Maximum likelihood	10	0.02	0.01	0.0343
genus Marvinbryantia	insomnia	MR Egger	10	-0.02	0.03	0.576
genus Marvinbryantia	insomnia	Weighted median	10	0.02	0.01	0.0912
genus Methanobrevibacter	insomnia	Inverse variance weighted	6	0	0.01	0.663
genus Methanobrevibacter	insomnia	Maximum likelihood	6	0	0.01	0.569
genus Methanobrevibacter	insomnia	MR Egger	6	-0.02	0.03	0.419
genus Methanobrevibacter	insomnia	Weighted median	6	0	0.01	0.577
genus Odoribacter	insomnia	Inverse variance weighted	7	-0.03	0.01	0.0538
genus Odoribacter	insomnia	Maximum likelihood	7	-0.03	0.01	0.00792
genus Odoribacter	insomnia	MR Egger	7	0.03	0.04	0.583
genus Odoribacter	insomnia	Weighted median	7	-0.02	0.01	0.264
genus Olsenella	insomnia	Inverse variance weighted (multiplicative random effects)	11	0	0.01	0.92
genus Olsenella	insomnia	Maximum likelihood	11	0	0	0.887
genus Olsenella	insomnia	MR Egger	11	-0.02	0.02	0.295
genus Olsenella	insomnia	Weighted median	11	0	0.01	0.712
genus Oscillibacter	insomnia	Inverse variance weighted	14	-0.01	0.01	0.0313
genus Oscillibacter	insomnia	Maximum likelihood	14	-0.01	0.01	0.0131
genus Oscillibacter	insomnia	MR Egger	14	0.01	0.02	0.779
genus Oscillibacter	insomnia	Weighted median	14	-0.01	0.01	0.112
genus Oscillospira	insomnia	Inverse variance weighted	8	0	0.01	0.57
genus Oscillospira	insomnia	Maximum likelihood	8	-0.01	0.01	0.566
genus Oscillospira	insomnia	MR Egger	8	-0.01	0.03	0.811
genus Oscillospira	insomnia	Weighted median	8	0	0.01	0.664
genus Oxalobacter	insomnia	Inverse variance weighted	11	0.01	0.01	0.0359
genus Oxalobacter	insomnia	Maximum likelihood	11	0.01	0.01	0.0157
genus Oxalobacter	insomnia	MR Egger	11	0.02	0.02	0.461
genus Oxalobacter	insomnia	Weighted median	11	0.01	0.01	0.0534
genus Parabacteroides	insomnia	Inverse variance weighted	6	0.03	0.02	0.0801
genus Parabacteroides	insomnia	Maximum likelihood	6	0.03	0.01	0.0194
genus Parabacteroides	insomnia	MR Egger	6	0	0.05	0.942
genus Parabacteroides	insomnia	Weighted median	6	0.01	0.02	0.344
genus Paraprevotella	insomnia	Inverse variance weighted	13	0.01	0.01	0.0314
genus Paraprevotella	insomnia	Maximum likelihood	13	0.01	0.01	0.0308
genus Paraprevotella	insomnia	MR Egger	13	-0.02	0.02	0.237
genus Paraprevotella	insomnia	Weighted median	13	0.01	0.01	0.184
genus Parasutterella	insomnia	Inverse variance weighted	15	0	0.01	0.992
genus Parasutterella	insomnia	Maximum likelihood	15	0	0.01	0.991
genus Parasutterella	insomnia	MR Egger	15	-0.02	0.02	0.451
genus Parasutterella	insomnia	Weighted median	15	0	0.01	0.897
genus Peptococcus	insomnia	Inverse variance weighted	12	0	0.01	0.485
genus Peptococcus	insomnia	Maximum likelihood	12	0	0.01	0.442
genus Peptococcus	insomnia	MR Egger	12	-0.04	0.02	0.0634
genus Peptococcus	insomnia	Weighted median	12	0	0.01	0.844
genus Phascolarctobacterium	insomnia	Inverse variance weighted	9	0	0.01	0.577
genus Phascolarctobacterium	insomnia	Maximum likelihood	9	-0.01	0.01	0.557
genus Phascolarctobacterium	insomnia	MR Egger	9	0.05	0.04	0.212
genus Phascolarctobacterium	insomnia	Weighted median	9	0	0.01	0.96
genus Prevotella7	insomnia	Inverse variance weighted	11	0.01	0	0.0217
genus Prevotella7	insomnia	Maximum likelihood	11	0.01	0	0.0213
genus Prevotella7	insomnia	MR Egger	11	-0.01	0.02	0.665
genus Prevotella7	insomnia	Weighted median	11	0.01	0.01	0.131
genus Prevotella9	insomnia	Inverse variance weighted	15	0	0.01	0.673
genus Prevotella9	insomnia	Maximum likelihood	15	0	0.01	0.667
genus Prevotella9	insomnia	MR Egger	15	0.01	0.02	0.381
genus Prevotella9	insomnia	Weighted median	15	0	0.01	0.584
genus Rikenellaceae RC9 gut group	insomnia	Inverse variance weighted	11	0.01	0	0.0145
genus Rikenellaceae RC9 gut group	insomnia	Maximum likelihood	11	0.01	0	0.0147
genus Rikenellaceae RC9 gut group	insomnia	MR Egger	11	0	0.03	0.898
genus Rikenellaceae RC9 gut group	insomnia	Weighted median	11	0.01	0.01	0.0474
genus Romboutsia	insomnia	Inverse variance weighted (multiplicative random effects)	13	0.01	0.01	0.608
genus Romboutsia	insomnia	Maximum likelihood	13	0.01	0.01	0.327
genus Romboutsia	insomnia	MR Egger	13	-0.01	0.03	0.839
genus Romboutsia	insomnia	Weighted median	13	0.01	0.01	0.577
genus Roseburia	insomnia	Inverse variance weighted	13	-0.01	0.01	0.419
genus Roseburia	insomnia	Maximum likelihood	13	-0.01	0.01	0.295
genus Roseburia	insomnia	MR Egger	13	0	0.03	0.923
genus Roseburia	insomnia	Weighted median	13	-0.01	0.01	0.54
genus Ruminiclostridium5	insomnia	Inverse variance weighted	11	-0.01	0.01	0.204
genus Ruminiclostridium5	insomnia	Maximum likelihood	11	-0.01	0.01	0.2
genus Ruminiclostridium5	insomnia	MR Egger	11	-0.03	0.04	0.414
genus Ruminiclostridium5	insomnia	Weighted median	11	-0.02	0.01	0.19
genus Ruminiclostridium6	insomnia	Inverse variance weighted	16	0	0.01	0.949
genus Ruminiclostridium6	insomnia	Maximum likelihood	16	0	0.01	0.942
genus Ruminiclostridium6	insomnia	MR Egger	16	-0.04	0.02	0.0349
genus Ruminiclostridium6	insomnia	Weighted median	16	0	0.01	0.711
genus Ruminiclostridium9	insomnia	Inverse variance weighted	9	0.01	0.01	0.217
genus Ruminiclostridium9	insomnia	Maximum likelihood	9	0.01	0.01	0.204
genus Ruminiclostridium9	insomnia	MR Egger	9	0	0.04	0.976
genus Ruminiclostridium9	insomnia	Weighted median	9	0.02	0.01	0.279
genus Ruminococcaceae NK4A214 group	insomnia	Inverse variance weighted	13	0	0.01	0.878
genus Ruminococcaceae NK4A214 group	insomnia	Maximum likelihood	13	0	0.01	0.872
genus Ruminococcaceae NK4A214 group	insomnia	MR Egger	13	0.02	0.03	0.471
genus Ruminococcaceae NK4A214 group	insomnia	Weighted median	13	-0.01	0.01	0.664
genus Ruminococcaceae UCG002	insomnia	Inverse variance weighted (multiplicative random effects)	22	0	0.01	0.609
genus Ruminococcaceae UCG002	insomnia	Maximum likelihood	22	0	0.01	0.483
genus Ruminococcaceae UCG002	insomnia	MR Egger	22	0	0.02	0.891
genus Ruminococcaceae UCG002	insomnia	Weighted median	22	0.01	0.01	0.579
genus Ruminococcaceae UCG003	insomnia	Inverse variance weighted	12	-0.01	0.01	0.172
genus Ruminococcaceae UCG003	insomnia	Maximum likelihood	12	-0.01	0.01	0.0643
genus Ruminococcaceae UCG003	insomnia	MR Egger	12	-0.03	0.03	0.356
genus Ruminococcaceae UCG003	insomnia	Weighted median	12	-0.01	0.01	0.375
genus Ruminococcaceae UCG004	insomnia	Inverse variance weighted	11	0	0.01	0.948
genus Ruminococcaceae UCG004	insomnia	Maximum likelihood	11	0	0.01	0.949
genus Ruminococcaceae UCG004	insomnia	MR Egger	11	-0.03	0.04	0.471
genus Ruminococcaceae UCG004	insomnia	Weighted median	11	0	0.01	0.886
genus Ruminococcaceae UCG005	insomnia	Inverse variance weighted (multiplicative random effects)	14	0	0.01	0.935
genus Ruminococcaceae UCG005	insomnia	Maximum likelihood	14	0	0.01	0.905
genus Ruminococcaceae UCG005	insomnia	MR Egger	14	0.02	0.03	0.601
genus Ruminococcaceae UCG005	insomnia	Weighted median	14	0.01	0.01	0.617
genus Ruminococcaceae UCG009	insomnia	Inverse variance weighted	12	-0.01	0.01	0.285
genus Ruminococcaceae UCG009	insomnia	Maximum likelihood	12	-0.01	0.01	0.196
genus Ruminococcaceae UCG009	insomnia	MR Egger	12	-0.01	0.03	0.857
genus Ruminococcaceae UCG009	insomnia	Weighted median	12	-0.01	0.01	0.319
genus Ruminococcaceae UCG010	insomnia	Inverse variance weighted	6	0	0.01	0.972
genus Ruminococcaceae UCG010	insomnia	Maximum likelihood	6	0	0.01	0.97
genus Ruminococcaceae UCG010	insomnia	MR Egger	6	0.05	0.03	0.169
genus Ruminococcaceae UCG010	insomnia	Weighted median	6	0	0.01	0.871
genus Ruminococcaceae UCG011	insomnia	Inverse variance weighted	8	0.01	0.01	0.225
genus Ruminococcaceae UCG011	insomnia	Maximum likelihood	8	0.01	0.01	0.0929
genus Ruminococcaceae UCG011	insomnia	MR Egger	8	0.05	0.03	0.199
genus Ruminococcaceae UCG011	insomnia	Weighted median	8	0	0.01	0.571
genus Ruminococcaceae UCG013	insomnia	Inverse variance weighted (multiplicative random effects)	12	0	0.01	0.725
genus Ruminococcaceae UCG013	insomnia	Maximum likelihood	12	-0.01	0.01	0.565
genus Ruminococcaceae UCG013	insomnia	MR Egger	12	0	0.03	0.897
genus Ruminococcaceae UCG013	insomnia	Weighted median	12	-0.01	0.01	0.479
genus Ruminococcaceae UCG014	insomnia	Inverse variance weighted	11	0.01	0.01	0.29
genus Ruminococcaceae UCG014	insomnia	Maximum likelihood	11	0.01	0.01	0.281
genus Ruminococcaceae UCG014	insomnia	MR Egger	11	-0.01	0.02	0.596
genus Ruminococcaceae UCG014	insomnia	Weighted median	11	0	0.01	0.826
genus Ruminococcus gauvreauii group	insomnia	Inverse variance weighted	12	0.01	0.01	0.289
genus Ruminococcus gauvreauii group	insomnia	Maximum likelihood	12	0.01	0.01	0.258
genus Ruminococcus gauvreauii group	insomnia	MR Egger	12	-0.02	0.03	0.587
genus Ruminococcus gauvreauii group	insomnia	Weighted median	12	0.01	0.01	0.598
genus Ruminococcus gnavus group	insomnia	Inverse variance weighted	12	0	0.01	0.884
genus Ruminococcus gnavus group	insomnia	Maximum likelihood	12	0	0.01	0.846
genus Ruminococcus gnavus group	insomnia	MR Egger	12	-0.01	0.03	0.668
genus Ruminococcus gnavus group	insomnia	Weighted median	12	-0.01	0.01	0.199
genus Ruminococcus torques group	insomnia	Inverse variance weighted	9	-0.01	0.01	0.393
genus Ruminococcus torques group	insomnia	Maximum likelihood	9	-0.01	0.01	0.407
genus Ruminococcus torques group	insomnia	MR Egger	9	-0.03	0.02	0.27
genus Ruminococcus torques group	insomnia	Weighted median	9	0	0.01	0.875
genus Ruminococcus1	insomnia	Inverse variance weighted	10	0	0.01	0.916
genus Ruminococcus1	insomnia	Maximum likelihood	10	0	0.01	0.914
genus Ruminococcus1	insomnia	MR Egger	10	0.01	0.02	0.718
genus Ruminococcus1	insomnia	Weighted median	10	0	0.01	0.819
genus Ruminococcus2	insomnia	Inverse variance weighted	15	0	0.01	0.864
genus Ruminococcus2	insomnia	Maximum likelihood	15	0	0.01	0.861
genus Ruminococcus2	insomnia	MR Egger	15	0.02	0.02	0.387
genus Ruminococcus2	insomnia	Weighted median	15	0	0.01	0.97
genus Sellimonas	insomnia	Inverse variance weighted	9	0	0.01	0.485
genus Sellimonas	insomnia	Maximum likelihood	9	0	0	0.334
genus Sellimonas	insomnia	MR Egger	9	-0.03	0.03	0.375
genus Sellimonas	insomnia	Weighted median	9	0	0.01	0.638
genus Senegalimassilia	insomnia	Inverse variance weighted	5	0.01	0.01	0.428
genus Senegalimassilia	insomnia	Maximum likelihood	5	0.01	0.01	0.43
genus Senegalimassilia	insomnia	MR Egger	5	0	0.03	0.912
genus Senegalimassilia	insomnia	Weighted median	5	0.01	0.01	0.477
genus Slackia	insomnia	Inverse variance weighted	6	0.01	0.01	0.369
genus Slackia	insomnia	Maximum likelihood	6	0.01	0.01	0.365
genus Slackia	insomnia	MR Egger	6	-0.03	0.04	0.513
genus Slackia	insomnia	Weighted median	6	0	0.01	0.664
genus Streptococcus	insomnia	Inverse variance weighted (multiplicative random effects)	14	0	0.01	0.825
genus Streptococcus	insomnia	Maximum likelihood	14	0	0.01	0.72
genus Streptococcus	insomnia	MR Egger	14	-0.03	0.04	0.509
genus Streptococcus	insomnia	Weighted median	14	-0.01	0.01	0.584
genus Subdoligranulum	insomnia	Inverse variance weighted	11	0.01	0.01	0.337
genus Subdoligranulum	insomnia	Maximum likelihood	11	0.01	0.01	0.27
genus Subdoligranulum	insomnia	MR Egger	11	0.01	0.03	0.626
genus Subdoligranulum	insomnia	Weighted median	11	0.01	0.01	0.238
genus Sutterella	insomnia	Inverse variance weighted (multiplicative random effects)	12	0.01	0.01	0.256
genus Sutterella	insomnia	Maximum likelihood	12	0.01	0.01	0.0858
genus Sutterella	insomnia	MR Egger	12	-0.09	0.04	0.0503
genus Sutterella	insomnia	Weighted median	12	0	0.01	0.903
genus Terrisporobacter	insomnia	Inverse variance weighted	5	0	0.01	0.802
genus Terrisporobacter	insomnia	Maximum likelihood	5	0	0.01	0.799
genus Terrisporobacter	insomnia	MR Egger	5	0	0.02	0.867
genus Terrisporobacter	insomnia	Weighted median	5	0	0.01	0.748
genus Turicibacter	insomnia	Inverse variance weighted	10	-0.01	0.01	0.403
genus Turicibacter	insomnia	Maximum likelihood	10	-0.01	0.01	0.302
genus Turicibacter	insomnia	MR Egger	10	-0.02	0.04	0.669
genus Turicibacter	insomnia	Weighted median	10	0	0.01	0.673
genus Tyzzerella3	insomnia	Inverse variance weighted (multiplicative random effects)	13	-0.01	0.01	0.101
genus Tyzzerella3	insomnia	Maximum likelihood	13	-0.01	0.01	0.0298
genus Tyzzerella3	insomnia	MR Egger	13	-0.05	0.03	0.148
genus Tyzzerella3	insomnia	Weighted median	13	-0.01	0.01	0.309
genus Veillonella	insomnia	Inverse variance weighted (multiplicative random effects)	8	0.01	0.01	0.317
genus Veillonella	insomnia	Maximum likelihood	8	0.01	0.01	0.085
genus Veillonella	insomnia	MR Egger	8	-0.08	0.05	0.193
genus Veillonella	insomnia	Weighted median	8	0	0.01	0.779
genus Victivallis	insomnia	Inverse variance weighted	10	0	0	0.532
genus Victivallis	insomnia	Maximum likelihood	10	0	0	0.52
genus Victivallis	insomnia	MR Egger	10	0.06	0.03	0.098
genus Victivallis	insomnia	Weighted median	10	0	0.01	0.493
order Actinomycetales	insomnia	Inverse variance weighted	5	-0.01	0.01	0.381
order Actinomycetales	insomnia	Maximum likelihood	5	-0.01	0.01	0.285
order Actinomycetales	insomnia	MR Egger	5	0	0.03	0.94
order Actinomycetales	insomnia	Weighted median	5	-0.01	0.01	0.37
order Bacillales	insomnia	Inverse variance weighted	9	0	0	0.638
order Bacillales	insomnia	Maximum likelihood	9	0	0	0.633
order Bacillales	insomnia	MR Egger	9	0.02	0.02	0.357
order Bacillales	insomnia	Weighted median	9	0.01	0.01	0.22
order Bacteroidales	insomnia	Inverse variance weighted	15	0.01	0.01	0.314
order Bacteroidales	insomnia	Maximum likelihood	15	0.01	0.01	0.305
order Bacteroidales	insomnia	MR Egger	15	0.02	0.02	0.209
order Bacteroidales	insomnia	Weighted median	15	0	0.01	0.845
order Bifidobacteriales	insomnia	Inverse variance weighted	12	0.01	0.01	0.555
order Bifidobacteriales	insomnia	Maximum likelihood	12	0.01	0.01	0.502
order Bifidobacteriales	insomnia	MR Egger	12	0.04	0.03	0.142
order Bifidobacteriales	insomnia	Weighted median	12	0.01	0.01	0.67
order Burkholderiales	insomnia	Inverse variance weighted (multiplicative random effects)	11	0.02	0.01	0.188
order Burkholderiales	insomnia	Maximum likelihood	11	0.02	0.01	0.0637
order Burkholderiales	insomnia	MR Egger	11	-0.03	0.04	0.529
order Burkholderiales	insomnia	Weighted median	11	0.01	0.01	0.67
order Clostridiales	insomnia	Inverse variance weighted (multiplicative random effects)	14	0	0.01	0.869
order Clostridiales	insomnia	Maximum likelihood	14	0	0.01	0.778
order Clostridiales	insomnia	MR Egger	14	0.03	0.03	0.322
order Clostridiales	insomnia	Weighted median	14	0.03	0.01	0.0113
order Coriobacteriales	insomnia	Inverse variance weighted	14	0	0.01	0.713
order Coriobacteriales	insomnia	Maximum likelihood	14	0	0.01	0.645
order Coriobacteriales	insomnia	MR Egger	14	0	0.04	0.937
order Coriobacteriales	insomnia	Weighted median	14	0.01	0.01	0.488
order Desulfovibrionales	insomnia	Inverse variance weighted (multiplicative random effects)	12	-0.01	0.01	0.461
order Desulfovibrionales	insomnia	Maximum likelihood	12	-0.01	0.01	0.273
order Desulfovibrionales	insomnia	MR Egger	12	-0.03	0.03	0.325
order Desulfovibrionales	insomnia	Weighted median	12	-0.02	0.01	0.0904
order Enterobacteriales	insomnia	Inverse variance weighted	7	0.01	0.01	0.382
order Enterobacteriales	insomnia	Maximum likelihood	7	0.01	0.01	0.377
order Enterobacteriales	insomnia	MR Egger	7	0.06	0.06	0.344
order Enterobacteriales	insomnia	Weighted median	7	0	0.01	0.879
order Erysipelotrichales	insomnia	Inverse variance weighted	13	0	0.01	0.821
order Erysipelotrichales	insomnia	Maximum likelihood	13	0	0.01	0.8
order Erysipelotrichales	insomnia	MR Egger	13	-0.01	0.04	0.764
order Erysipelotrichales	insomnia	Weighted median	13	-0.01	0.01	0.674
order Gastranaerophilales	insomnia	Inverse variance weighted	9	0.01	0.01	0.0563
order Gastranaerophilales	insomnia	Maximum likelihood	9	0.01	0.01	0.0362
order Gastranaerophilales	insomnia	MR Egger	9	0.01	0.02	0.629
order Gastranaerophilales	insomnia	Weighted median	9	0.01	0.01	0.286
order Lactobacillales	insomnia	Inverse variance weighted	14	0	0.01	0.809
order Lactobacillales	insomnia	Maximum likelihood	14	0	0.01	0.756
order Lactobacillales	insomnia	MR Egger	14	-0.01	0.02	0.644
order Lactobacillales	insomnia	Weighted median	14	-0.01	0.01	0.597
order Methanobacteriales	insomnia	Inverse variance weighted	10	0	0	0.442
order Methanobacteriales	insomnia	Maximum likelihood	10	0	0	0.436
order Methanobacteriales	insomnia	MR Egger	10	0.01	0.02	0.659
order Methanobacteriales	insomnia	Weighted median	10	-0.01	0.01	0.387
order Mollicutes RF9	insomnia	Inverse variance weighted	13	0	0.01	0.783
order Mollicutes RF9	insomnia	Maximum likelihood	13	0	0.01	0.764
order Mollicutes RF9	insomnia	MR Egger	13	-0.01	0.02	0.698
order Mollicutes RF9	insomnia	Weighted median	13	0	0.01	0.618
order NB1n	insomnia	Inverse variance weighted	13	0	0	0.31
order NB1n	insomnia	Maximum likelihood	13	-0.01	0	0.307
order NB1n	insomnia	MR Egger	13	0.01	0.02	0.585
order NB1n	insomnia	Weighted median	13	0	0.01	0.579
order Pasteurellales	insomnia	Inverse variance weighted	14	-0.01	0.01	0.285
order Pasteurellales	insomnia	Maximum likelihood	14	-0.01	0.01	0.157
order Pasteurellales	insomnia	MR Egger	14	-0.01	0.02	0.695
order Pasteurellales	insomnia	Weighted median	14	0	0.01	0.842
order Rhodospirillales	insomnia	Inverse variance weighted (multiplicative random effects)	14	0	0.01	0.789
order Rhodospirillales	insomnia	Maximum likelihood	14	0	0.01	0.683
order Rhodospirillales	insomnia	MR Egger	14	0.01	0.04	0.806
order Rhodospirillales	insomnia	Weighted median	14	0.01	0.01	0.467
order Selenomonadales	insomnia	Inverse variance weighted	12	0.03	0.01	0.000108
order Selenomonadales	insomnia	Maximum likelihood	12	0.03	0.01	0.00016
order Selenomonadales	insomnia	MR Egger	12	0.04	0.03	0.147
order Selenomonadales	insomnia	Weighted median	12	0.05	0.01	0.000105
order Verrucomicrobiales	insomnia	Inverse variance weighted	11	-0.01	0.01	0.0532
order Verrucomicrobiales	insomnia	Maximum likelihood	11	-0.01	0.01	0.0549
order Verrucomicrobiales	insomnia	MR Egger	11	-0.04	0.02	0.181
order Verrucomicrobiales	insomnia	Weighted median	11	-0.02	0.01	0.117
order Victivallales	insomnia	Inverse variance weighted	8	-0.01	0.01	0.145
order Victivallales	insomnia	Maximum likelihood	8	-0.01	0.01	0.143
order Victivallales	insomnia	MR Egger	8	-0.01	0.02	0.473
order Victivallales	insomnia	Weighted median	8	-0.01	0.01	0.291
phylum Actinobacteria	insomnia	Inverse variance weighted	15	0	0.01	0.756
phylum Actinobacteria	insomnia	Maximum likelihood	15	0	0.01	0.732
phylum Actinobacteria	insomnia	MR Egger	15	-0.03	0.03	0.331
phylum Actinobacteria	insomnia	Weighted median	15	0	0.01	0.954
phylum Bacteroidetes	insomnia	Inverse variance weighted	12	0.01	0.01	0.357
phylum Bacteroidetes	insomnia	Maximum likelihood	12	0.01	0.01	0.359
phylum Bacteroidetes	insomnia	MR Egger	12	0.01	0.02	0.607
phylum Bacteroidetes	insomnia	Weighted median	12	0	0.01	0.953
phylum Cyanobacteria	insomnia	Inverse variance weighted	8	-0.01	0.01	0.116
phylum Cyanobacteria	insomnia	Maximum likelihood	8	-0.01	0.01	0.115
phylum Cyanobacteria	insomnia	MR Egger	8	0.01	0.02	0.807
phylum Cyanobacteria	insomnia	Weighted median	8	-0.01	0.01	0.277
phylum Euryarchaeota	insomnia	Inverse variance weighted	12	0	0	0.563
phylum Euryarchaeota	insomnia	Maximum likelihood	12	0	0	0.557
phylum Euryarchaeota	insomnia	MR Egger	12	-0.03	0.02	0.145
phylum Euryarchaeota	insomnia	Weighted median	12	0	0.01	0.56
phylum Firmicutes	insomnia	Inverse variance weighted	17	0.02	0.01	0.015
phylum Firmicutes	insomnia	Maximum likelihood	17	0.02	0.01	0.00599
phylum Firmicutes	insomnia	MR Egger	17	0.02	0.02	0.318
phylum Firmicutes	insomnia	Weighted median	17	0.03	0.01	0.003
phylum Lentisphaerae	insomnia	Inverse variance weighted	9	-0.01	0.01	0.285
phylum Lentisphaerae	insomnia	Maximum likelihood	9	-0.01	0.01	0.279
phylum Lentisphaerae	insomnia	MR Egger	9	-0.01	0.02	0.564
phylum Lentisphaerae	insomnia	Weighted median	9	0	0.01	0.625
phylum Proteobacteria	insomnia	Inverse variance weighted	12	-0.01	0.01	0.545
phylum Proteobacteria	insomnia	Maximum likelihood	12	-0.01	0.01	0.541
phylum Proteobacteria	insomnia	MR Egger	12	0.02	0.03	0.514
phylum Proteobacteria	insomnia	Weighted median	12	0	0.01	0.942
phylum Tenericutes	insomnia	Inverse variance weighted (multiplicative random effects)	12	-0.01	0.01	0.432
phylum Tenericutes	insomnia	Maximum likelihood	12	-0.01	0.01	0.296
phylum Tenericutes	insomnia	MR Egger	12	0.02	0.03	0.469
phylum Tenericutes	insomnia	Weighted median	12	-0.01	0.01	0.345
phylum Verrucomicrobia	insomnia	Inverse variance weighted	12	-0.02	0.01	0.0219
phylum Verrucomicrobia	insomnia	Maximum likelihood	12	-0.02	0.01	0.0242
phylum Verrucomicrobia	insomnia	MR Egger	12	-0.02	0.02	0.377
phylum Verrucomicrobia	insomnia	Weighted median	12	-0.01	0.01	0.109
class Actinobacteria	EDS	Inverse variance weighted	15	-0.01	0.01	0.256
class Actinobacteria	EDS	Maximum likelihood	15	-0.01	0.01	0.254
class Actinobacteria	EDS	MR Egger	15	0.01	0.01	0.649
class Actinobacteria	EDS	Weighted median	15	0	0.01	0.652
class Alphaproteobacteria	EDS	Inverse variance weighted	7	0.01	0.01	0.468
class Alphaproteobacteria	EDS	Maximum likelihood	7	0.01	0.01	0.36
class Alphaproteobacteria	EDS	MR Egger	7	0	0.03	0.996
class Alphaproteobacteria	EDS	Weighted median	7	0	0.01	0.785
class Bacilli	EDS	Inverse variance weighted (multiplicative random effects)	18	0	0.01	0.988
class Bacilli	EDS	Maximum likelihood	18	0	0.01	0.981
class Bacilli	EDS	MR Egger	18	-0.03	0.02	0.116
class Bacilli	EDS	Weighted median	18	0.01	0.01	0.244
class Bacteroidia	EDS	Inverse variance weighted	15	0.01	0.01	0.0888
class Bacteroidia	EDS	Maximum likelihood	15	0.01	0.01	0.053
class Bacteroidia	EDS	MR Egger	15	0	0.01	0.839
class Bacteroidia	EDS	Weighted median	15	0.02	0.01	0.0383
class Betaproteobacteria	EDS	Inverse variance weighted	11	0.01	0.01	0.364
class Betaproteobacteria	EDS	Maximum likelihood	11	0.01	0.01	0.313
class Betaproteobacteria	EDS	MR Egger	11	-0.03	0.02	0.231
class Betaproteobacteria	EDS	Weighted median	11	0	0.01	0.936
class Clostridia	EDS	Inverse variance weighted (multiplicative random effects)	13	0	0.01	0.582
class Clostridia	EDS	Maximum likelihood	13	0	0.01	0.439
class Clostridia	EDS	MR Egger	13	0.01	0.02	0.644
class Clostridia	EDS	Weighted median	13	0.01	0.01	0.352
class Coriobacteriia	EDS	Inverse variance weighted	14	0.01	0.01	0.207
class Coriobacteriia	EDS	Maximum likelihood	14	0.01	0.01	0.207
class Coriobacteriia	EDS	MR Egger	14	-0.01	0.02	0.573
class Coriobacteriia	EDS	Weighted median	14	0.01	0.01	0.319
class Deltaproteobacteria	EDS	Inverse variance weighted	13	0	0.01	0.529
class Deltaproteobacteria	EDS	Maximum likelihood	13	0	0.01	0.414
class Deltaproteobacteria	EDS	MR Egger	13	-0.03	0.02	0.0564
class Deltaproteobacteria	EDS	Weighted median	13	0	0.01	0.858
class Erysipelotrichia	EDS	Inverse variance weighted	13	0.01	0.01	0.515
class Erysipelotrichia	EDS	Maximum likelihood	13	0.01	0.01	0.372
class Erysipelotrichia	EDS	MR Egger	13	0.01	0.03	0.715
class Erysipelotrichia	EDS	Weighted median	13	0	0.01	0.721
class Gammaproteobacteria	EDS	Inverse variance weighted	6	0.02	0.01	0.0379
class Gammaproteobacteria	EDS	Maximum likelihood	6	0.02	0.01	0.0401
class Gammaproteobacteria	EDS	MR Egger	6	0.03	0.02	0.287
class Gammaproteobacteria	EDS	Weighted median	6	0.01	0.01	0.142
class Lentisphaeria	EDS	Inverse variance weighted	8	0	0	0.763
class Lentisphaeria	EDS	Maximum likelihood	8	0	0	0.762
class Lentisphaeria	EDS	MR Egger	8	0	0.01	0.922
class Lentisphaeria	EDS	Weighted median	8	0	0	0.919
class Melainabacteria	EDS	Inverse variance weighted	10	0	0	0.286
class Melainabacteria	EDS	Maximum likelihood	10	0	0	0.25
class Melainabacteria	EDS	MR Egger	10	0	0.01	0.804
class Melainabacteria	EDS	Weighted median	10	0.01	0.01	0.166
class Methanobacteria	EDS	Inverse variance weighted	10	0	0	0.298
class Methanobacteria	EDS	Maximum likelihood	10	0	0	0.29
class Methanobacteria	EDS	MR Egger	10	0.01	0.01	0.367
class Methanobacteria	EDS	Weighted median	10	0	0	0.618
class Mollicutes	EDS	Inverse variance weighted (multiplicative random effects)	12	0	0.01	0.779
class Mollicutes	EDS	Maximum likelihood	12	0	0.01	0.643
class Mollicutes	EDS	MR Egger	12	-0.04	0.02	0.12
class Mollicutes	EDS	Weighted median	12	0	0.01	0.917
class Negativicutes	EDS	Inverse variance weighted	12	0.01	0.01	0.329
class Negativicutes	EDS	Maximum likelihood	12	0.01	0.01	0.321
class Negativicutes	EDS	MR Egger	12	-0.02	0.02	0.226
class Negativicutes	EDS	Weighted median	12	0	0.01	0.602
class Verrucomicrobiae	EDS	Inverse variance weighted	11	0	0.01	0.99
class Verrucomicrobiae	EDS	Maximum likelihood	11	0	0.01	0.99
class Verrucomicrobiae	EDS	MR Egger	11	0.02	0.02	0.282
class Verrucomicrobiae	EDS	Weighted median	11	0	0.01	0.801
family Acidaminococcaceae	EDS	Inverse variance weighted	7	-0.01	0.01	0.405
family Acidaminococcaceae	EDS	Maximum likelihood	7	-0.01	0.01	0.323
family Acidaminococcaceae	EDS	MR Egger	7	-0.02	0.02	0.495
family Acidaminococcaceae	EDS	Weighted median	7	-0.02	0.01	0.0427
family Actinomycetaceae	EDS	Inverse variance weighted (multiplicative random effects)	5	-0.01	0.01	0.587
family Actinomycetaceae	EDS	Maximum likelihood	5	-0.01	0.01	0.224
family Actinomycetaceae	EDS	MR Egger	5	0.03	0.03	0.443
family Actinomycetaceae	EDS	Weighted median	5	0	0.01	0.976
family Alcaligenaceae	EDS	Inverse variance weighted	11	0	0.01	0.861
family Alcaligenaceae	EDS	Maximum likelihood	11	0	0.01	0.833
family Alcaligenaceae	EDS	MR Egger	11	0	0.03	0.961
family Alcaligenaceae	EDS	Weighted median	11	0.01	0.01	0.587
family Bacteroidaceae	EDS	Inverse variance weighted	9	0.01	0.01	0.388
family Bacteroidaceae	EDS	Maximum likelihood	9	0.01	0.01	0.3
family Bacteroidaceae	EDS	MR Egger	9	-0.02	0.05	0.703
family Bacteroidaceae	EDS	Weighted median	9	0.01	0.01	0.182
family Bacteroidales S24 7group	EDS	Inverse variance weighted (multiplicative random effects)	9	0	0.01	0.921
family Bacteroidales S24 7group	EDS	Maximum likelihood	9	0	0.01	0.867
family Bacteroidales S24 7group	EDS	MR Egger	9	-0.03	0.03	0.367
family Bacteroidales S24 7group	EDS	Weighted median	9	0.01	0.01	0.289
family Bifidobacteriaceae	EDS	Inverse variance weighted	12	0	0.01	0.558
family Bifidobacteriaceae	EDS	Maximum likelihood	12	0	0.01	0.439
family Bifidobacteriaceae	EDS	MR Egger	12	-0.01	0.02	0.726
family Bifidobacteriaceae	EDS	Weighted median	12	0.01	0.01	0.402
family Clostridiaceae1	EDS	Inverse variance weighted	10	0.01	0.01	0.449
family Clostridiaceae1	EDS	Maximum likelihood	10	0.01	0.01	0.325
family Clostridiaceae1	EDS	MR Egger	10	0.01	0.02	0.661
family Clostridiaceae1	EDS	Weighted median	10	0.01	0.01	0.394
family Clostridiales vadin BB60 group	EDS	Inverse variance weighted (multiplicative random effects)	15	0	0.01	0.458
family Clostridiales vadin BB60 group	EDS	Maximum likelihood	15	0	0	0.288
family Clostridiales vadin BB60 group	EDS	MR Egger	15	0	0.02	0.798
family Clostridiales vadin BB60 group	EDS	Weighted median	15	0	0.01	0.837
family Coriobacteriaceae	EDS	Inverse variance weighted	14	0.01	0.01	0.207
family Coriobacteriaceae	EDS	Maximum likelihood	14	0.01	0.01	0.207
family Coriobacteriaceae	EDS	MR Egger	14	-0.01	0.02	0.573
family Coriobacteriaceae	EDS	Weighted median	14	0.01	0.01	0.336
family Defluviitaleaceae	EDS	Inverse variance weighted	11	0	0.01	0.361
family Defluviitaleaceae	EDS	Maximum likelihood	11	0	0	0.305
family Defluviitaleaceae	EDS	MR Egger	11	0	0.02	0.8
family Defluviitaleaceae	EDS	Weighted median	11	0	0.01	0.455
family Desulfovibrionaceae	EDS	Inverse variance weighted	10	0	0.01	0.819
family Desulfovibrionaceae	EDS	Maximum likelihood	10	0	0.01	0.783
family Desulfovibrionaceae	EDS	MR Egger	10	-0.03	0.01	0.0642
family Desulfovibrionaceae	EDS	Weighted median	10	0	0.01	0.728
family Enterobacteriaceae	EDS	Inverse variance weighted	7	0	0.01	0.533
family Enterobacteriaceae	EDS	Maximum likelihood	7	0	0.01	0.528
family Enterobacteriaceae	EDS	MR Egger	7	0	0.04	0.919
family Enterobacteriaceae	EDS	Weighted median	7	0	0.01	0.974
family Erysipelotrichaceae	EDS	Inverse variance weighted	13	0.01	0.01	0.515
family Erysipelotrichaceae	EDS	Maximum likelihood	13	0.01	0.01	0.372
family Erysipelotrichaceae	EDS	MR Egger	13	0.01	0.03	0.715
family Erysipelotrichaceae	EDS	Weighted median	13	0	0.01	0.723
family Family XI	EDS	Inverse variance weighted	8	0	0	0.214
family Family XI	EDS	Maximum likelihood	8	0	0	0.209
family Family XI	EDS	MR Egger	8	-0.03	0.02	0.255
family Family XI	EDS	Weighted median	8	-0.01	0	0.141
family Family XIII	EDS	Inverse variance weighted	11	-0.01	0.01	0.253
family Family XIII	EDS	Maximum likelihood	11	-0.01	0.01	0.246
family Family XIII	EDS	MR Egger	11	-0.03	0.02	0.243
family Family XIII	EDS	Weighted median	11	0	0.01	0.695
family Lachnospiraceae	EDS	Inverse variance weighted	18	-0.01	0.01	0.377
family Lachnospiraceae	EDS	Maximum likelihood	18	-0.01	0.01	0.277
family Lachnospiraceae	EDS	MR Egger	18	-0.01	0.02	0.719
family Lachnospiraceae	EDS	Weighted median	18	-0.01	0.01	0.328
family Lactobacillaceae	EDS	Inverse variance weighted	9	0.01	0	0.25
family Lactobacillaceae	EDS	Maximum likelihood	9	0.01	0	0.242
family Lactobacillaceae	EDS	MR Egger	9	0.01	0.01	0.648
family Lactobacillaceae	EDS	Weighted median	9	0	0.01	0.869
family Methanobacteriaceae	EDS	Inverse variance weighted	10	0	0	0.298
family Methanobacteriaceae	EDS	Maximum likelihood	10	0	0	0.29
family Methanobacteriaceae	EDS	MR Egger	10	0.01	0.01	0.367
family Methanobacteriaceae	EDS	Weighted median	10	0	0	0.608
family Oxalobacteraceae	EDS	Inverse variance weighted	14	0	0	0.414
family Oxalobacteraceae	EDS	Maximum likelihood	14	0	0	0.289
family Oxalobacteraceae	EDS	MR Egger	14	0.01	0.02	0.37
family Oxalobacteraceae	EDS	Weighted median	14	0	0	0.456
family Pasteurellaceae	EDS	Inverse variance weighted	14	0	0	0.708
family Pasteurellaceae	EDS	Maximum likelihood	14	0	0	0.704
family Pasteurellaceae	EDS	MR Egger	14	-0.01	0.01	0.466
family Pasteurellaceae	EDS	Weighted median	14	-0.01	0.01	0.319
family Peptococcaceae	EDS	Inverse variance weighted	9	0	0.01	0.622
family Peptococcaceae	EDS	Maximum likelihood	9	0	0.01	0.624
family Peptococcaceae	EDS	MR Egger	9	-0.02	0.01	0.167
family Peptococcaceae	EDS	Weighted median	9	0	0.01	0.575
family Peptostreptococcaceae	EDS	Inverse variance weighted	14	0	0	0.471
family Peptostreptococcaceae	EDS	Maximum likelihood	14	0	0.01	0.467
family Peptostreptococcaceae	EDS	MR Egger	14	0	0.01	0.809
family Peptostreptococcaceae	EDS	Weighted median	14	-0.01	0.01	0.294
family Porphyromonadaceae	EDS	Inverse variance weighted	9	-0.01	0.01	0.495
family Porphyromonadaceae	EDS	Maximum likelihood	9	-0.01	0.01	0.428
family Porphyromonadaceae	EDS	MR Egger	9	-0.01	0.04	0.871
family Porphyromonadaceae	EDS	Weighted median	9	0	0.01	0.799
family Prevotellaceae	EDS	Inverse variance weighted	16	0	0.01	0.595
family Prevotellaceae	EDS	Maximum likelihood	16	0	0.01	0.539
family Prevotellaceae	EDS	MR Egger	16	0	0.02	0.862
family Prevotellaceae	EDS	Weighted median	16	0	0.01	0.752
family Rhodospirillaceae	EDS	Inverse variance weighted (multiplicative random effects)	15	0.01	0.01	0.159
family Rhodospirillaceae	EDS	Maximum likelihood	15	0.01	0	0.0424
family Rhodospirillaceae	EDS	MR Egger	15	0.02	0.03	0.529
family Rhodospirillaceae	EDS	Weighted median	15	0.01	0.01	0.368
family Rikenellaceae	EDS	Inverse variance weighted (multiplicative random effects)	19	-0.01	0.01	0.229
family Rikenellaceae	EDS	Maximum likelihood	19	-0.01	0.01	0.0884
family Rikenellaceae	EDS	MR Egger	19	-0.03	0.02	0.214
family Rikenellaceae	EDS	Weighted median	19	0	0.01	0.691
family Ruminococcaceae	EDS	Inverse variance weighted	10	0	0.01	0.618
family Ruminococcaceae	EDS	Maximum likelihood	10	0	0.01	0.516
family Ruminococcaceae	EDS	MR Egger	10	0.01	0.02	0.623
family Ruminococcaceae	EDS	Weighted median	10	0.01	0.01	0.363
family Streptococcaceae	EDS	Inverse variance weighted	14	0	0.01	0.876
family Streptococcaceae	EDS	Maximum likelihood	14	0	0.01	0.868
family Streptococcaceae	EDS	MR Egger	14	0.01	0.02	0.558
family Streptococcaceae	EDS	Weighted median	14	0	0.01	0.959
family Veillonellaceae	EDS	Inverse variance weighted	19	0	0.01	0.632
family Veillonellaceae	EDS	Maximum likelihood	19	0	0	0.558
family Veillonellaceae	EDS	MR Egger	19	0	0.01	0.76
family Veillonellaceae	EDS	Weighted median	19	0	0.01	0.729
family Verrucomicrobiaceae	EDS	Inverse variance weighted	11	0	0.01	0.99
family Verrucomicrobiaceae	EDS	Maximum likelihood	11	0	0.01	0.99
family Verrucomicrobiaceae	EDS	MR Egger	11	0.02	0.02	0.283
family Verrucomicrobiaceae	EDS	Weighted median	11	0	0.01	0.806
family Victivallaceae	EDS	Inverse variance weighted	12	0	0	0.404
family Victivallaceae	EDS	Maximum likelihood	12	0	0	0.391
family Victivallaceae	EDS	MR Egger	12	0.01	0.01	0.636
family Victivallaceae	EDS	Weighted median	12	0	0	0.875
genus Actinomyces	EDS	Inverse variance weighted	7	0	0.01	0.612
genus Actinomyces	EDS	Maximum likelihood	7	0	0.01	0.553
genus Actinomyces	EDS	MR Egger	7	0.03	0.01	0.0908
genus Actinomyces	EDS	Weighted median	7	0	0.01	0.611
genus Adlercreutzia	EDS	Inverse variance weighted	8	0.01	0.01	0.282
genus Adlercreutzia	EDS	Maximum likelihood	8	0.01	0.01	0.12
genus Adlercreutzia	EDS	MR Egger	8	0.07	0.02	0.0219
genus Adlercreutzia	EDS	Weighted median	8	0.02	0.01	0.0178
genus Akkermansia	EDS	Inverse variance weighted	11	0	0.01	0.992
genus Akkermansia	EDS	Maximum likelihood	11	0	0.01	0.992
genus Akkermansia	EDS	MR Egger	11	0.02	0.02	0.286
genus Akkermansia	EDS	Weighted median	11	0	0.01	0.794
genus Alistipes	EDS	Inverse variance weighted	13	0	0.01	0.769
genus Alistipes	EDS	Maximum likelihood	13	0	0.01	0.765
genus Alistipes	EDS	MR Egger	13	0	0.03	0.965
genus Alistipes	EDS	Weighted median	13	0	0.01	0.708
genus Allisonella	EDS	Inverse variance weighted	8	0	0	0.305
genus Allisonella	EDS	Maximum likelihood	8	0	0	0.301
genus Allisonella	EDS	MR Egger	8	0.02	0.02	0.311
genus Allisonella	EDS	Weighted median	8	0	0	0.566
genus Alloprevotella	EDS	Inverse variance weighted	6	0.01	0	0.103
genus Alloprevotella	EDS	Maximum likelihood	6	0.01	0	0.105
genus Alloprevotella	EDS	MR Egger	6	0	0.03	0.949
genus Alloprevotella	EDS	Weighted median	6	0.01	0	0.29
genus Anaerofilum	EDS	Inverse variance weighted	11	0.01	0	0.129
genus Anaerofilum	EDS	Maximum likelihood	11	0.01	0	0.104
genus Anaerofilum	EDS	MR Egger	11	0.04	0.02	0.0444
genus Anaerofilum	EDS	Weighted median	11	0.01	0.01	0.293
genus Anaerostipes	EDS	Inverse variance weighted	13	0.01	0.01	0.424
genus Anaerostipes	EDS	Maximum likelihood	13	0.01	0.01	0.395
genus Anaerostipes	EDS	MR Egger	13	0.02	0.02	0.357
genus Anaerostipes	EDS	Weighted median	13	0	0.01	0.719
genus Anaerotruncus	EDS	Inverse variance weighted	13	0.01	0.01	0.158
genus Anaerotruncus	EDS	Maximum likelihood	13	0.01	0.01	0.143
genus Anaerotruncus	EDS	MR Egger	13	0.03	0.02	0.143
genus Anaerotruncus	EDS	Weighted median	13	0.01	0.01	0.32
genus Bacteroides	EDS	Inverse variance weighted	9	0.01	0.01	0.388
genus Bacteroides	EDS	Maximum likelihood	9	0.01	0.01	0.3
genus Bacteroides	EDS	MR Egger	9	-0.02	0.05	0.703
genus Bacteroides	EDS	Weighted median	9	0.01	0.01	0.187
genus Barnesiella	EDS	Inverse variance weighted	14	0	0.01	0.364
genus Barnesiella	EDS	Maximum likelihood	14	0	0.01	0.356
genus Barnesiella	EDS	MR Egger	14	0.01	0.02	0.483
genus Barnesiella	EDS	Weighted median	14	0.01	0.01	0.509
genus Bifidobacterium	EDS	Inverse variance weighted	13	0	0.01	0.868
genus Bifidobacterium	EDS	Maximum likelihood	13	0	0.01	0.858
genus Bifidobacterium	EDS	MR Egger	13	0.01	0.01	0.276
genus Bifidobacterium	EDS	Weighted median	13	0	0.01	0.637
genus Bilophila	EDS	Inverse variance weighted	13	0	0.01	0.866
genus Bilophila	EDS	Maximum likelihood	13	0	0.01	0.842
genus Bilophila	EDS	MR Egger	13	0.01	0.03	0.869
genus Bilophila	EDS	Weighted median	13	0	0.01	0.7
genus Blautia	EDS	Inverse variance weighted	2	-0.01	0.01	0.329
genus Blautia	EDS	Maximum likelihood	2	-0.01	0.01	0.337
genus Butyricicoccus	EDS	Inverse variance weighted	8	-0.01	0.01	0.414
genus Butyricicoccus	EDS	Maximum likelihood	8	-0.01	0.01	0.265
genus Butyricicoccus	EDS	MR Egger	8	-0.02	0.01	0.19
genus Butyricicoccus	EDS	Weighted median	8	-0.01	0.01	0.558
genus Butyricimonas	EDS	Inverse variance weighted	13	0.01	0	0.0012
genus Butyricimonas	EDS	Maximum likelihood	13	0.02	0.01	0.00139
genus Butyricimonas	EDS	MR Egger	13	0.01	0.02	0.75
genus Butyricimonas	EDS	Weighted median	13	0.02	0.01	0.00695
genus Butyrivibrio	EDS	Inverse variance weighted (multiplicative random effects)	15	0	0	0.974
genus Butyrivibrio	EDS	Maximum likelihood	15	0	0	0.965
genus Butyrivibrio	EDS	MR Egger	15	0.01	0.01	0.372
genus Butyrivibrio	EDS	Weighted median	15	0	0	0.722
genus Candidatus Soleaferrea	EDS	Inverse variance weighted	11	0	0	0.316
genus Candidatus Soleaferrea	EDS	Maximum likelihood	11	0	0	0.315
genus Candidatus Soleaferrea	EDS	MR Egger	11	0.02	0.02	0.289
genus Candidatus Soleaferrea	EDS	Weighted median	11	0	0.01	0.409
genus Catenibacterium	EDS	Inverse variance weighted	5	0	0	0.623
genus Catenibacterium	EDS	Maximum likelihood	5	0	0	0.62
genus Catenibacterium	EDS	MR Egger	5	0.04	0.04	0.305
genus Catenibacterium	EDS	Weighted median	5	0	0.01	0.438
genus Christensenellaceae R 7group	EDS	Inverse variance weighted (multiplicative random effects)	10	-0.01	0.01	0.293
genus Christensenellaceae R 7group	EDS	Maximum likelihood	10	-0.01	0.01	0.107
genus Christensenellaceae R 7group	EDS	MR Egger	10	-0.01	0.03	0.726
genus Christensenellaceae R 7group	EDS	Weighted median	10	0.01	0.01	0.594
genus Clostridium innocuum group	EDS	Inverse variance weighted	9	0	0	0.635
genus Clostridium innocuum group	EDS	Maximum likelihood	9	0	0	0.568
genus Clostridium innocuum group	EDS	MR Egger	9	-0.01	0.02	0.554
genus Clostridium innocuum group	EDS	Weighted median	9	0	0.01	0.57
genus Clostridium sensustricto1	EDS	Inverse variance weighted	7	0.01	0.01	0.0135
genus Clostridium sensustricto1	EDS	Maximum likelihood	7	0.02	0.01	0.0153
genus Clostridium sensustricto1	EDS	MR Egger	7	0	0.01	0.83
genus Clostridium sensustricto1	EDS	Weighted median	7	0.01	0.01	0.116
genus Collinsella	EDS	Inverse variance weighted	9	0.01	0.01	0.0539
genus Collinsella	EDS	Maximum likelihood	9	0.01	0.01	0.0419
genus Collinsella	EDS	MR Egger	9	0	0.03	0.979
genus Collinsella	EDS	Weighted median	9	0.01	0.01	0.2
genus Coprobacter	EDS	Inverse variance weighted	11	-0.01	0	0.264
genus Coprobacter	EDS	Maximum likelihood	11	-0.01	0	0.184
genus Coprobacter	EDS	MR Egger	11	0.01	0.01	0.482
genus Coprobacter	EDS	Weighted median	11	0	0.01	0.721
genus Coprococcus1	EDS	Inverse variance weighted	11	0.01	0.01	0.252
genus Coprococcus1	EDS	Maximum likelihood	11	0.01	0.01	0.199
genus Coprococcus1	EDS	MR Egger	11	0.01	0.01	0.546
genus Coprococcus1	EDS	Weighted median	11	0.01	0.01	0.215
genus Coprococcus2	EDS	Inverse variance weighted	8	0.01	0.01	0.0238
genus Coprococcus2	EDS	Maximum likelihood	8	0.01	0.01	0.023
genus Coprococcus2	EDS	MR Egger	8	0	0.05	0.952
genus Coprococcus2	EDS	Weighted median	8	0.01	0.01	0.294
genus Coprococcus3	EDS	Inverse variance weighted	9	0.02	0.01	0.0195
genus Coprococcus3	EDS	Maximum likelihood	9	0.02	0.01	0.00748
genus Coprococcus3	EDS	MR Egger	9	0	0.03	0.989
genus Coprococcus3	EDS	Weighted median	9	0.01	0.01	0.193
genus Defluviitaleaceae UCG011	EDS	Inverse variance weighted	9	0	0.01	0.721
genus Defluviitaleaceae UCG011	EDS	Maximum likelihood	9	0	0.01	0.651
genus Defluviitaleaceae UCG011	EDS	MR Egger	9	0.01	0.02	0.487
genus Defluviitaleaceae UCG011	EDS	Weighted median	9	0	0.01	0.512
genus Desulfovibrio	EDS	Inverse variance weighted	10	0	0.01	0.878
genus Desulfovibrio	EDS	Maximum likelihood	10	0	0.01	0.833
genus Desulfovibrio	EDS	MR Egger	10	-0.04	0.01	0.0235
genus Desulfovibrio	EDS	Weighted median	10	0	0.01	0.923
genus Dialister	EDS	Inverse variance weighted	11	0	0.01	0.424
genus Dialister	EDS	Maximum likelihood	11	0	0.01	0.417
genus Dialister	EDS	MR Egger	11	0.01	0.02	0.731
genus Dialister	EDS	Weighted median	11	0	0.01	0.658
genus Dorea	EDS	Inverse variance weighted	10	-0.01	0.01	0.33
genus Dorea	EDS	Maximum likelihood	10	-0.01	0.01	0.261
genus Dorea	EDS	MR Egger	10	-0.02	0.02	0.483
genus Dorea	EDS	Weighted median	10	0	0.01	0.795
genus Eggerthella	EDS	Inverse variance weighted	11	0	0	0.55
genus Eggerthella	EDS	Maximum likelihood	11	0	0	0.546
genus Eggerthella	EDS	MR Egger	11	0	0.02	0.994
genus Eggerthella	EDS	Weighted median	11	-0.01	0.01	0.284
genus Eisenbergiella	EDS	Inverse variance weighted	11	0	0.01	0.493
genus Eisenbergiella	EDS	Maximum likelihood	11	0	0	0.379
genus Eisenbergiella	EDS	MR Egger	11	-0.08	0.03	0.0211
genus Eisenbergiella	EDS	Weighted median	11	0	0.01	0.458
genus Enterorhabdus	EDS	Inverse variance weighted	6	0	0.01	0.416
genus Enterorhabdus	EDS	Maximum likelihood	6	0	0.01	0.413
genus Enterorhabdus	EDS	MR Egger	6	-0.01	0.01	0.624
genus Enterorhabdus	EDS	Weighted median	6	0.01	0.01	0.44
genus Erysipelatoclostridium	EDS	Inverse variance weighted	15	0	0.01	0.757
genus Erysipelatoclostridium	EDS	Maximum likelihood	15	0	0	0.694
genus Erysipelatoclostridium	EDS	MR Egger	15	0	0.02	0.834
genus Erysipelatoclostridium	EDS	Weighted median	15	0	0.01	0.514
genus Escherichia Shigella	EDS	Inverse variance weighted	10	0	0.01	0.454
genus Escherichia Shigella	EDS	Maximum likelihood	10	0	0.01	0.441
genus Escherichia Shigella	EDS	MR Egger	10	0	0.02	0.906
genus Escherichia Shigella	EDS	Weighted median	10	0	0.01	0.882
genus Eubacterium brachy group	EDS	Inverse variance weighted	10	0	0	0.414
genus Eubacterium brachy group	EDS	Maximum likelihood	10	0	0	0.404
genus Eubacterium brachy group	EDS	MR Egger	10	-0.02	0.01	0.0806
genus Eubacterium brachy group	EDS	Weighted median	10	0	0	0.595
genus Eubacterium coprostanoligenes group	EDS	Inverse variance weighted	13	0	0.01	0.524
genus Eubacterium coprostanoligenes group	EDS	Maximum likelihood	13	0	0.01	0.523
genus Eubacterium coprostanoligenes group	EDS	MR Egger	13	-0.01	0.02	0.789
genus Eubacterium coprostanoligenes group	EDS	Weighted median	13	0	0.01	0.672
genus Eubacterium eligens group	EDS	Inverse variance weighted	8	0.02	0.01	0.025
genus Eubacterium eligens group	EDS	Maximum likelihood	8	0.02	0.01	0.0259
genus Eubacterium eligens group	EDS	MR Egger	8	0.05	0.03	0.135
genus Eubacterium eligens group	EDS	Weighted median	8	0.02	0.01	0.0334
genus Eubacterium fissicatena group	EDS	Inverse variance weighted	9	0	0	0.508
genus Eubacterium fissicatena group	EDS	Maximum likelihood	9	0	0	0.416
genus Eubacterium fissicatena group	EDS	MR Egger	9	0	0.02	0.899
genus Eubacterium fissicatena group	EDS	Weighted median	9	0	0.01	0.923
genus Eubacterium hallii group	EDS	Inverse variance weighted	16	0	0.01	0.492
genus Eubacterium hallii group	EDS	Maximum likelihood	16	0	0.01	0.444
genus Eubacterium hallii group	EDS	MR Egger	16	0.01	0.01	0.183
genus Eubacterium hallii group	EDS	Weighted median	16	0.01	0.01	0.308
genus Eubacterium nodatum group	EDS	Inverse variance weighted	11	0	0	0.628
genus Eubacterium nodatum group	EDS	Maximum likelihood	11	0	0	0.629
genus Eubacterium nodatum group	EDS	MR Egger	11	0.01	0.01	0.654
genus Eubacterium nodatum group	EDS	Weighted median	11	0	0	0.916
genus Eubacterium oxidoreducens group	EDS	Inverse variance weighted	5	0	0.01	0.997
genus Eubacterium oxidoreducens group	EDS	Maximum likelihood	5	0	0.01	0.996
genus Eubacterium oxidoreducens group	EDS	MR Egger	5	0.03	0.02	0.13
genus Eubacterium oxidoreducens group	EDS	Weighted median	5	0	0.01	0.569
genus Eubacterium rectale group	EDS	Inverse variance weighted	8	0.01	0.01	0.519
genus Eubacterium rectale group	EDS	Maximum likelihood	8	0.01	0.01	0.525
genus Eubacterium rectale group	EDS	MR Egger	8	0.02	0.03	0.382
genus Eubacterium rectale group	EDS	Weighted median	8	0.01	0.01	0.435
genus Eubacterium ruminantium group	EDS	Inverse variance weighted	18	0	0	0.472
genus Eubacterium ruminantium group	EDS	Maximum likelihood	18	0	0	0.469
genus Eubacterium ruminantium group	EDS	MR Egger	18	0.02	0.01	0.1
genus Eubacterium ruminantium group	EDS	Weighted median	18	0	0.01	0.782
genus Eubacterium ventriosum group	EDS	Inverse variance weighted	15	0	0.01	0.531
genus Eubacterium ventriosum group	EDS	Maximum likelihood	15	0	0.01	0.532
genus Eubacterium ventriosum group	EDS	MR Egger	15	0	0.02	0.947
genus Eubacterium ventriosum group	EDS	Weighted median	15	0	0.01	0.812
genus Eubacterium xylanophilum group	EDS	Inverse variance weighted	9	0	0.01	0.836
genus Eubacterium xylanophilum group	EDS	Maximum likelihood	9	0	0.01	0.836
genus Eubacterium xylanophilum group	EDS	MR Egger	9	0.01	0.02	0.54
genus Eubacterium xylanophilum group	EDS	Weighted median	9	-0.01	0.01	0.524
genus Faecalibacterium	EDS	Inverse variance weighted	10	0.01	0.01	0.25
genus Faecalibacterium	EDS	Maximum likelihood	10	0.01	0.01	0.119
genus Faecalibacterium	EDS	MR Egger	10	0.01	0.02	0.487
genus Faecalibacterium	EDS	Weighted median	10	0.01	0.01	0.539
genus Family XIII AD3011 group	EDS	Inverse variance weighted	13	0	0.01	0.428
genus Family XIII AD3011 group	EDS	Maximum likelihood	13	0	0.01	0.396
genus Family XIII AD3011 group	EDS	MR Egger	13	0.02	0.03	0.422
genus Family XIII AD3011 group	EDS	Weighted median	13	0.01	0.01	0.409
genus Family XIII UCG001	EDS	Inverse variance weighted	8	0.01	0.01	0.0479
genus Family XIII UCG001	EDS	Maximum likelihood	8	0.01	0.01	0.0472
genus Family XIII UCG001	EDS	MR Egger	8	-0.01	0.02	0.664
genus Family XIII UCG001	EDS	Weighted median	8	0.01	0.01	0.099
genus Flavonifractor	EDS	Inverse variance weighted	5	0	0.01	0.768
genus Flavonifractor	EDS	Maximum likelihood	5	0	0.01	0.735
genus Flavonifractor	EDS	MR Egger	5	-0.04	0.03	0.274
genus Flavonifractor	EDS	Weighted median	5	0	0.01	0.87
genus Fusicatenibacter	EDS	Inverse variance weighted	18	-0.01	0.01	0.271
genus Fusicatenibacter	EDS	Maximum likelihood	18	-0.01	0.01	0.267
genus Fusicatenibacter	EDS	MR Egger	18	-0.01	0.02	0.522
genus Fusicatenibacter	EDS	Weighted median	18	-0.01	0.01	0.325
genus Gordonibacter	EDS	Inverse variance weighted	12	0	0	0.531
genus Gordonibacter	EDS	Maximum likelihood	12	0	0	0.398
genus Gordonibacter	EDS	MR Egger	12	-0.01	0.02	0.499
genus Gordonibacter	EDS	Weighted median	12	-0.01	0	0.187
genus Haemophilus	EDS	Inverse variance weighted	9	0	0	0.965
genus Haemophilus	EDS	Maximum likelihood	9	0	0	0.965
genus Haemophilus	EDS	MR Egger	9	0	0.01	0.805
genus Haemophilus	EDS	Weighted median	9	0	0.01	0.691
genus Holdemanella	EDS	Inverse variance weighted (multiplicative random effects)	11	-0.01	0.01	0.341
genus Holdemanella	EDS	Maximum likelihood	11	-0.01	0	0.179
genus Holdemanella	EDS	MR Egger	11	0.01	0.02	0.766
genus Holdemanella	EDS	Weighted median	11	0	0.01	0.695
genus Holdemania	EDS	Inverse variance weighted	15	0	0	0.816
genus Holdemania	EDS	Maximum likelihood	15	0	0	0.809
genus Holdemania	EDS	MR Egger	15	-0.01	0.01	0.656
genus Holdemania	EDS	Weighted median	15	0	0.01	0.413
genus Howardella	EDS	Inverse variance weighted	10	-0.01	0	0.0776
genus Howardella	EDS	Maximum likelihood	10	-0.01	0	0.0763
genus Howardella	EDS	MR Egger	10	-0.01	0.01	0.5
genus Howardella	EDS	Weighted median	10	-0.01	0	0.185
genus Hungatella	EDS	Inverse variance weighted	5	0.01	0.01	0.223
genus Hungatella	EDS	Maximum likelihood	5	0.01	0.01	0.223
genus Hungatella	EDS	MR Egger	5	-0.01	0.03	0.697
genus Hungatella	EDS	Weighted median	5	0.01	0.01	0.186
genus Intestinibacter	EDS	Inverse variance weighted	15	-0.01	0	0.03
genus Intestinibacter	EDS	Maximum likelihood	15	-0.01	0	0.0331
genus Intestinibacter	EDS	MR Egger	15	-0.01	0.02	0.355
genus Intestinibacter	EDS	Weighted median	15	-0.01	0.01	0.0671
genus Intestinimonas	EDS	Inverse variance weighted	17	0	0.01	0.915
genus Intestinimonas	EDS	Maximum likelihood	17	0	0	0.889
genus Intestinimonas	EDS	MR Egger	17	0.02	0.01	0.136
genus Intestinimonas	EDS	Weighted median	17	0	0.01	0.716
genus Lachnoclostridium	EDS	Inverse variance weighted	13	0	0.01	0.786
genus Lachnoclostridium	EDS	Maximum likelihood	13	0	0.01	0.726
genus Lachnoclostridium	EDS	MR Egger	13	-0.04	0.03	0.179
genus Lachnoclostridium	EDS	Weighted median	13	-0.01	0.01	0.399
genus Lachnospiraceae FCS020 group	EDS	Inverse variance weighted	12	0	0.01	0.51
genus Lachnospiraceae FCS020 group	EDS	Maximum likelihood	12	0	0.01	0.503
genus Lachnospiraceae FCS020 group	EDS	MR Egger	12	0	0.01	0.781
genus Lachnospiraceae FCS020 group	EDS	Weighted median	12	0	0.01	0.59
genus Lachnospiraceae NC2004 group	EDS	Inverse variance weighted	9	0	0.01	0.504
genus Lachnospiraceae NC2004 group	EDS	Maximum likelihood	9	0	0	0.403
genus Lachnospiraceae NC2004 group	EDS	MR Egger	9	0.03	0.02	0.251
genus Lachnospiraceae NC2004 group	EDS	Weighted median	9	0	0.01	0.754
genus Lachnospiraceae ND3007 group	EDS	Inverse variance weighted	3	-0.02	0.01	0.153
genus Lachnospiraceae ND3007 group	EDS	Maximum likelihood	3	-0.02	0.01	0.157
genus Lachnospiraceae ND3007 group	EDS	MR Egger	3	-0.11	0.19	0.68
genus Lachnospiraceae ND3007 group	EDS	Weighted median	3	-0.02	0.01	0.16
genus Lachnospiraceae NK4A136 group	EDS	Inverse variance weighted	15	-0.01	0.01	0.119
genus Lachnospiraceae NK4A136 group	EDS	Maximum likelihood	15	-0.01	0.01	0.0877
genus Lachnospiraceae NK4A136 group	EDS	MR Egger	15	-0.01	0.01	0.308
genus Lachnospiraceae NK4A136 group	EDS	Weighted median	15	-0.01	0.01	0.188
genus Lachnospiraceae UCG001	EDS	Inverse variance weighted (multiplicative random effects)	13	0.01	0.01	0.314
genus Lachnospiraceae UCG001	EDS	Maximum likelihood	13	0.01	0	0.152
genus Lachnospiraceae UCG001	EDS	MR Egger	13	-0.04	0.03	0.195
genus Lachnospiraceae UCG001	EDS	Weighted median	13	0	0.01	0.848
genus Lachnospiraceae UCG004	EDS	Inverse variance weighted	12	-0.01	0.01	0.382
genus Lachnospiraceae UCG004	EDS	Maximum likelihood	12	-0.01	0.01	0.307
genus Lachnospiraceae UCG004	EDS	MR Egger	12	-0.02	0.03	0.474
genus Lachnospiraceae UCG004	EDS	Weighted median	12	0	0.01	0.846
genus Lachnospiraceae UCG008	EDS	Inverse variance weighted (multiplicative random effects)	11	0.01	0.01	0.474
genus Lachnospiraceae UCG008	EDS	Maximum likelihood	11	0.01	0	0.191
genus Lachnospiraceae UCG008	EDS	MR Egger	11	0.03	0.03	0.427
genus Lachnospiraceae UCG008	EDS	Weighted median	11	0.02	0.01	0.0106
genus Lachnospiraceae UCG010	EDS	Inverse variance weighted	10	0	0.01	0.578
genus Lachnospiraceae UCG010	EDS	Maximum likelihood	10	0	0.01	0.448
genus Lachnospiraceae UCG010	EDS	MR Egger	10	0	0.02	0.903
genus Lachnospiraceae UCG010	EDS	Weighted median	10	-0.01	0.01	0.115
genus Lactobacillus	EDS	Inverse variance weighted	10	0	0	0.851
genus Lactobacillus	EDS	Maximum likelihood	10	0	0	0.827
genus Lactobacillus	EDS	MR Egger	10	0.01	0.01	0.674
genus Lactobacillus	EDS	Weighted median	10	0	0.01	0.593
genus Lactococcus	EDS	Inverse variance weighted	9	0	0	0.712
genus Lactococcus	EDS	Maximum likelihood	9	0	0	0.609
genus Lactococcus	EDS	MR Egger	9	-0.01	0.02	0.507
genus Lactococcus	EDS	Weighted median	9	0	0.01	0.742
genus Marvinbryantia	EDS	Inverse variance weighted	10	0	0.01	0.708
genus Marvinbryantia	EDS	Maximum likelihood	10	0	0.01	0.706
genus Marvinbryantia	EDS	MR Egger	10	0.01	0.02	0.727
genus Marvinbryantia	EDS	Weighted median	10	0	0.01	0.854
genus Methanobrevibacter	EDS	Inverse variance weighted (multiplicative random effects)	6	0	0.01	0.628
genus Methanobrevibacter	EDS	Maximum likelihood	6	0	0	0.381
genus Methanobrevibacter	EDS	MR Egger	6	0	0.03	0.992
genus Methanobrevibacter	EDS	Weighted median	6	0.01	0.01	0.315
genus Odoribacter	EDS	Inverse variance weighted	7	-0.01	0.01	0.487
genus Odoribacter	EDS	Maximum likelihood	7	-0.01	0.01	0.333
genus Odoribacter	EDS	MR Egger	7	0.01	0.03	0.886
genus Odoribacter	EDS	Weighted median	7	-0.02	0.01	0.0719
genus Olsenella	EDS	Inverse variance weighted	11	0.01	0	0.0236
genus Olsenella	EDS	Maximum likelihood	11	0.01	0	0.0238
genus Olsenella	EDS	MR Egger	11	-0.01	0.01	0.566
genus Olsenella	EDS	Weighted median	11	0.01	0	0.059
genus Oscillibacter	EDS	Inverse variance weighted	14	0	0	0.72
genus Oscillibacter	EDS	Maximum likelihood	14	0	0	0.717
genus Oscillibacter	EDS	MR Egger	14	0	0.01	0.774
genus Oscillibacter	EDS	Weighted median	14	0	0.01	0.947
genus Oscillospira	EDS	Inverse variance weighted (multiplicative random effects)	8	-0.01	0.01	0.132
genus Oscillospira	EDS	Maximum likelihood	8	-0.01	0.01	0.0208
genus Oscillospira	EDS	MR Egger	8	0.06	0.02	0.0268
genus Oscillospira	EDS	Weighted median	8	0	0.01	0.644
genus Oxalobacter	EDS	Inverse variance weighted (multiplicative random effects)	10	0.01	0	3.45e-05
genus Oxalobacter	EDS	Maximum likelihood	10	0.01	0	5.2e-05
genus Oxalobacter	EDS	MR Egger	10	0.01	0.02	0.482
genus Oxalobacter	EDS	Weighted median	10	0.02	0	0.000441
genus Parabacteroides	EDS	Inverse variance weighted	6	0	0.01	0.619
genus Parabacteroides	EDS	Maximum likelihood	6	0	0.01	0.614
genus Parabacteroides	EDS	MR Egger	6	0.02	0.02	0.387
genus Parabacteroides	EDS	Weighted median	6	0.01	0.01	0.466
genus Paraprevotella	EDS	Inverse variance weighted	13	0	0	0.945
genus Paraprevotella	EDS	Maximum likelihood	13	0	0	0.945
genus Paraprevotella	EDS	MR Egger	13	-0.01	0.01	0.35
genus Paraprevotella	EDS	Weighted median	13	0	0.01	0.754
genus Parasutterella	EDS	Inverse variance weighted	15	0	0.01	0.612
genus Parasutterella	EDS	Maximum likelihood	15	0	0	0.555
genus Parasutterella	EDS	MR Egger	15	-0.02	0.01	0.194
genus Parasutterella	EDS	Weighted median	15	0	0.01	0.766
genus Peptococcus	EDS	Inverse variance weighted	12	0.01	0	0.0171
genus Peptococcus	EDS	Maximum likelihood	12	0.01	0	0.0157
genus Peptococcus	EDS	MR Egger	12	-0.01	0.01	0.513
genus Peptococcus	EDS	Weighted median	12	0.01	0.01	0.128
genus Phascolarctobacterium	EDS	Inverse variance weighted	9	0	0.01	0.775
genus Phascolarctobacterium	EDS	Maximum likelihood	9	0	0.01	0.771
genus Phascolarctobacterium	EDS	MR Egger	9	0.01	0.03	0.611
genus Phascolarctobacterium	EDS	Weighted median	9	0	0.01	0.718
genus Prevotella7	EDS	Inverse variance weighted	11	0	0	0.37
genus Prevotella7	EDS	Maximum likelihood	11	0	0	0.27
genus Prevotella7	EDS	MR Egger	11	-0.02	0.02	0.419
genus Prevotella7	EDS	Weighted median	11	0	0	0.618
genus Prevotella9	EDS	Inverse variance weighted	15	0.01	0	0.225
genus Prevotella9	EDS	Maximum likelihood	15	0.01	0	0.163
genus Prevotella9	EDS	MR Egger	15	-0.01	0.01	0.658
genus Prevotella9	EDS	Weighted median	15	0.01	0.01	0.352
genus Rikenellaceae RC9 gut group	EDS	Inverse variance weighted	11	0	0	0.607
genus Rikenellaceae RC9 gut group	EDS	Maximum likelihood	11	0	0	0.58
genus Rikenellaceae RC9 gut group	EDS	MR Egger	11	-0.02	0.02	0.311
genus Rikenellaceae RC9 gut group	EDS	Weighted median	11	0	0	0.715
genus Romboutsia	EDS	Inverse variance weighted	13	0	0.01	0.62
genus Romboutsia	EDS	Maximum likelihood	13	0	0.01	0.568
genus Romboutsia	EDS	MR Egger	13	-0.02	0.01	0.218
genus Romboutsia	EDS	Weighted median	13	-0.01	0.01	0.459
genus Roseburia	EDS	Inverse variance weighted	12	-0.01	0.01	0.342
genus Roseburia	EDS	Maximum likelihood	12	-0.01	0.01	0.324
genus Roseburia	EDS	MR Egger	12	0.01	0.02	0.447
genus Roseburia	EDS	Weighted median	12	-0.01	0.01	0.244
genus Ruminiclostridium5	EDS	Inverse variance weighted (multiplicative random effects)	11	0.01	0.01	0.406
genus Ruminiclostridium5	EDS	Maximum likelihood	11	0.01	0.01	0.0988
genus Ruminiclostridium5	EDS	MR Egger	11	-0.07	0.04	0.162
genus Ruminiclostridium5	EDS	Weighted median	11	0	0.01	0.877
genus Ruminiclostridium6	EDS	Inverse variance weighted	16	0	0	0.538
genus Ruminiclostridium6	EDS	Maximum likelihood	16	0	0	0.508
genus Ruminiclostridium6	EDS	MR Egger	16	-0.01	0.01	0.678
genus Ruminiclostridium6	EDS	Weighted median	16	0	0.01	0.511
genus Ruminiclostridium9	EDS	Inverse variance weighted	9	-0.01	0.01	0.242
genus Ruminiclostridium9	EDS	Maximum likelihood	9	-0.01	0.01	0.161
genus Ruminiclostridium9	EDS	MR Egger	9	-0.04	0.03	0.236
genus Ruminiclostridium9	EDS	Weighted median	9	0	0.01	0.696
genus Ruminococcaceae NK4A214 group	EDS	Inverse variance weighted (multiplicative random effects)	13	0	0.01	0.835
genus Ruminococcaceae NK4A214 group	EDS	Maximum likelihood	13	0	0.01	0.749
genus Ruminococcaceae NK4A214 group	EDS	MR Egger	13	0	0.03	0.992
genus Ruminococcaceae NK4A214 group	EDS	Weighted median	13	0.01	0.01	0.452
genus Ruminococcaceae UCG002	EDS	Inverse variance weighted	22	-0.01	0	0.27
genus Ruminococcaceae UCG002	EDS	Maximum likelihood	22	-0.01	0	0.228
genus Ruminococcaceae UCG002	EDS	MR Egger	22	-0.02	0.01	0.082
genus Ruminococcaceae UCG002	EDS	Weighted median	22	-0.01	0.01	0.308
genus Ruminococcaceae UCG003	EDS	Inverse variance weighted (multiplicative random effects)	12	0	0.01	0.98
genus Ruminococcaceae UCG003	EDS	Maximum likelihood	12	0	0.01	0.973
genus Ruminococcaceae UCG003	EDS	MR Egger	12	0.01	0.03	0.675
genus Ruminococcaceae UCG003	EDS	Weighted median	12	0	0.01	0.743
genus Ruminococcaceae UCG004	EDS	Inverse variance weighted	11	0.01	0.01	0.296
genus Ruminococcaceae UCG004	EDS	Maximum likelihood	11	0.01	0.01	0.167
genus Ruminococcaceae UCG004	EDS	MR Egger	11	-0.01	0.04	0.819
genus Ruminococcaceae UCG004	EDS	Weighted median	11	0.01	0.01	0.0938
genus Ruminococcaceae UCG005	EDS	Inverse variance weighted (multiplicative random effects)	14	0	0.01	0.947
genus Ruminococcaceae UCG005	EDS	Maximum likelihood	14	0	0.01	0.914
genus Ruminococcaceae UCG005	EDS	MR Egger	14	-0.03	0.02	0.26
genus Ruminococcaceae UCG005	EDS	Weighted median	14	0	0.01	0.985
genus Ruminococcaceae UCG009	EDS	Inverse variance weighted	12	0	0	0.458
genus Ruminococcaceae UCG009	EDS	Maximum likelihood	12	0	0	0.466
genus Ruminococcaceae UCG009	EDS	MR Egger	12	-0.01	0.02	0.788
genus Ruminococcaceae UCG009	EDS	Weighted median	12	0	0.01	0.479
genus Ruminococcaceae UCG010	EDS	Inverse variance weighted	6	0.01	0.01	0.312
genus Ruminococcaceae UCG010	EDS	Maximum likelihood	6	0.01	0.01	0.301
genus Ruminococcaceae UCG010	EDS	MR Egger	6	0.05	0.02	0.0774
genus Ruminococcaceae UCG010	EDS	Weighted median	6	0	0.01	0.952
genus Ruminococcaceae UCG011	EDS	Inverse variance weighted	8	0	0	0.28
genus Ruminococcaceae UCG011	EDS	Maximum likelihood	8	0	0	0.274
genus Ruminococcaceae UCG011	EDS	MR Egger	8	0	0.02	0.999
genus Ruminococcaceae UCG011	EDS	Weighted median	8	0	0	0.502
genus Ruminococcaceae UCG013	EDS	Inverse variance weighted (multiplicative random effects)	12	0.01	0.01	0.316
genus Ruminococcaceae UCG013	EDS	Maximum likelihood	12	0.01	0.01	0.14
genus Ruminococcaceae UCG013	EDS	MR Egger	12	0.02	0.02	0.325
genus Ruminococcaceae UCG013	EDS	Weighted median	12	0.02	0.01	0.0297
genus Ruminococcaceae UCG014	EDS	Inverse variance weighted	11	0	0.01	0.951
genus Ruminococcaceae UCG014	EDS	Maximum likelihood	11	0	0.01	0.951
genus Ruminococcaceae UCG014	EDS	MR Egger	11	0	0.01	0.961
genus Ruminococcaceae UCG014	EDS	Weighted median	11	0	0.01	0.691
genus Ruminococcus gauvreauii group	EDS	Inverse variance weighted (multiplicative random effects)	12	0.01	0.01	0.24
genus Ruminococcus gauvreauii group	EDS	Maximum likelihood	12	0.01	0.01	0.0709
genus Ruminococcus gauvreauii group	EDS	MR Egger	12	-0.04	0.03	0.19
genus Ruminococcus gauvreauii group	EDS	Weighted median	12	0.01	0.01	0.495
genus Ruminococcus gnavus group	EDS	Inverse variance weighted	12	0.01	0	0.015
genus Ruminococcus gnavus group	EDS	Maximum likelihood	12	0.01	0	0.00424
genus Ruminococcus gnavus group	EDS	MR Egger	12	-0.01	0.02	0.645
genus Ruminococcus gnavus group	EDS	Weighted median	12	0	0.01	0.387
genus Ruminococcus torques group	EDS	Inverse variance weighted	9	-0.01	0.01	0.509
genus Ruminococcus torques group	EDS	Maximum likelihood	9	-0.01	0.01	0.356
genus Ruminococcus torques group	EDS	MR Egger	9	0.01	0.02	0.644
genus Ruminococcus torques group	EDS	Weighted median	9	-0.01	0.01	0.372
genus Ruminococcus1	EDS	Inverse variance weighted	9	0	0.01	0.724
genus Ruminococcus1	EDS	Maximum likelihood	9	0	0.01	0.72
genus Ruminococcus1	EDS	MR Egger	9	-0.01	0.02	0.607
genus Ruminococcus1	EDS	Weighted median	9	0	0.01	0.813
genus Ruminococcus2	EDS	Inverse variance weighted	15	0	0.01	0.911
genus Ruminococcus2	EDS	Maximum likelihood	15	0	0.01	0.911
genus Ruminococcus2	EDS	MR Egger	15	-0.02	0.01	0.0986
genus Ruminococcus2	EDS	Weighted median	15	0	0.01	0.843
genus Sellimonas	EDS	Inverse variance weighted	8	-0.01	0	0.0308
genus Sellimonas	EDS	Maximum likelihood	8	-0.01	0	0.0275
genus Sellimonas	EDS	MR Egger	8	-0.02	0.02	0.386
genus Sellimonas	EDS	Weighted median	8	-0.01	0	0.0343
genus Senegalimassilia	EDS	Inverse variance weighted	5	0.01	0.01	0.384
genus Senegalimassilia	EDS	Maximum likelihood	5	0.01	0.01	0.385
genus Senegalimassilia	EDS	MR Egger	5	0.01	0.02	0.81
genus Senegalimassilia	EDS	Weighted median	5	0	0.01	0.552
genus Slackia	EDS	Inverse variance weighted	6	0.01	0.01	0.0519
genus Slackia	EDS	Maximum likelihood	6	0.01	0.01	0.0176
genus Slackia	EDS	MR Egger	6	-0.03	0.04	0.526
genus Slackia	EDS	Weighted median	6	0.01	0.01	0.33
genus Streptococcus	EDS	Inverse variance weighted	15	0	0.01	0.644
genus Streptococcus	EDS	Maximum likelihood	15	0	0.01	0.56
genus Streptococcus	EDS	MR Egger	15	0.01	0.02	0.689
genus Streptococcus	EDS	Weighted median	15	-0.01	0.01	0.151
genus Subdoligranulum	EDS	Inverse variance weighted	11	0.01	0.01	0.324
genus Subdoligranulum	EDS	Maximum likelihood	11	0.01	0.01	0.315
genus Subdoligranulum	EDS	MR Egger	11	0	0.02	0.939
genus Subdoligranulum	EDS	Weighted median	11	0.01	0.01	0.443
genus Sutterella	EDS	Inverse variance weighted (multiplicative random effects)	11	0	0.01	0.942
genus Sutterella	EDS	Maximum likelihood	11	0	0.01	0.915
genus Sutterella	EDS	MR Egger	11	0.02	0.04	0.537
genus Sutterella	EDS	Weighted median	11	0	0.01	0.901
genus Terrisporobacter	EDS	Inverse variance weighted	5	0	0.01	0.625
genus Terrisporobacter	EDS	Maximum likelihood	5	0	0.01	0.611
genus Terrisporobacter	EDS	MR Egger	5	0	0.02	0.933
genus Terrisporobacter	EDS	Weighted median	5	0	0.01	0.986
genus Turicibacter	EDS	Inverse variance weighted	10	0	0.01	0.571
genus Turicibacter	EDS	Maximum likelihood	10	0	0.01	0.468
genus Turicibacter	EDS	MR Egger	10	-0.03	0.02	0.322
genus Turicibacter	EDS	Weighted median	10	0	0.01	0.882
genus Tyzzerella3	EDS	Inverse variance weighted (multiplicative random effects)	13	0	0.01	0.478
genus Tyzzerella3	EDS	Maximum likelihood	13	0	0	0.269
genus Tyzzerella3	EDS	MR Egger	13	-0.05	0.02	0.0868
genus Tyzzerella3	EDS	Weighted median	13	0	0.01	0.69
genus Veillonella	EDS	Inverse variance weighted	8	0	0.01	0.744
genus Veillonella	EDS	Maximum likelihood	8	0	0.01	0.738
genus Veillonella	EDS	MR Egger	8	0	0.03	0.963
genus Veillonella	EDS	Weighted median	8	0	0.01	0.655
genus Victivallis	EDS	Inverse variance weighted	10	0	0	0.591
genus Victivallis	EDS	Maximum likelihood	10	0	0	0.584
genus Victivallis	EDS	MR Egger	10	0.04	0.02	0.105
genus Victivallis	EDS	Weighted median	10	0	0	0.508
order Actinomycetales	EDS	Inverse variance weighted (multiplicative random effects)	5	-0.01	0.01	0.589
order Actinomycetales	EDS	Maximum likelihood	5	-0.01	0.01	0.226
order Actinomycetales	EDS	MR Egger	5	0.03	0.03	0.439
order Actinomycetales	EDS	Weighted median	5	0	0.01	0.968
order Bacillales	EDS	Inverse variance weighted	9	0	0	0.179
order Bacillales	EDS	Maximum likelihood	9	0	0	0.176
order Bacillales	EDS	MR Egger	9	0	0.01	0.908
order Bacillales	EDS	Weighted median	9	0	0	0.306
order Bacteroidales	EDS	Inverse variance weighted	15	0.01	0.01	0.0888
order Bacteroidales	EDS	Maximum likelihood	15	0.01	0.01	0.053
order Bacteroidales	EDS	MR Egger	15	0	0.01	0.839
order Bacteroidales	EDS	Weighted median	15	0.02	0.01	0.0366
order Bifidobacteriales	EDS	Inverse variance weighted	12	0	0.01	0.558
order Bifidobacteriales	EDS	Maximum likelihood	12	0	0.01	0.439
order Bifidobacteriales	EDS	MR Egger	12	-0.01	0.02	0.726
order Bifidobacteriales	EDS	Weighted median	12	0.01	0.01	0.39
order Burkholderiales	EDS	Inverse variance weighted	10	0	0.01	0.98
order Burkholderiales	EDS	Maximum likelihood	10	0	0.01	0.98
order Burkholderiales	EDS	MR Egger	10	-0.02	0.02	0.283
order Burkholderiales	EDS	Weighted median	10	0	0.01	0.898
order Clostridiales	EDS	Inverse variance weighted	14	0	0.01	0.505
order Clostridiales	EDS	Maximum likelihood	14	0.01	0.01	0.381
order Clostridiales	EDS	MR Egger	14	0.01	0.02	0.733
order Clostridiales	EDS	Weighted median	14	0.01	0.01	0.351
order Coriobacteriales	EDS	Inverse variance weighted	14	0.01	0.01	0.207
order Coriobacteriales	EDS	Maximum likelihood	14	0.01	0.01	0.207
order Coriobacteriales	EDS	MR Egger	14	-0.01	0.02	0.573
order Coriobacteriales	EDS	Weighted median	14	0.01	0.01	0.332
order Desulfovibrionales	EDS	Inverse variance weighted	12	0	0.01	0.989
order Desulfovibrionales	EDS	Maximum likelihood	12	0	0.01	0.988
order Desulfovibrionales	EDS	MR Egger	12	-0.03	0.01	0.0889
order Desulfovibrionales	EDS	Weighted median	12	0	0.01	0.712
order Enterobacteriales	EDS	Inverse variance weighted	7	0	0.01	0.533
order Enterobacteriales	EDS	Maximum likelihood	7	0	0.01	0.528
order Enterobacteriales	EDS	MR Egger	7	0	0.04	0.919
order Enterobacteriales	EDS	Weighted median	7	0	0.01	0.975
order Erysipelotrichales	EDS	Inverse variance weighted	13	0.01	0.01	0.515
order Erysipelotrichales	EDS	Maximum likelihood	13	0.01	0.01	0.372
order Erysipelotrichales	EDS	MR Egger	13	0.01	0.03	0.715
order Erysipelotrichales	EDS	Weighted median	13	0	0.01	0.722
order Gastranaerophilales	EDS	Inverse variance weighted	9	0	0	0.303
order Gastranaerophilales	EDS	Maximum likelihood	9	0.01	0	0.244
order Gastranaerophilales	EDS	MR Egger	9	0	0.01	0.845
order Gastranaerophilales	EDS	Weighted median	9	0.01	0.01	0.0838
order Lactobacillales	EDS	Inverse variance weighted (multiplicative random effects)	15	0	0.01	0.646
order Lactobacillales	EDS	Maximum likelihood	15	0	0.01	0.511
order Lactobacillales	EDS	MR Egger	15	-0.02	0.02	0.198
order Lactobacillales	EDS	Weighted median	15	0.01	0.01	0.25
order Methanobacteriales	EDS	Inverse variance weighted	10	0	0	0.298
order Methanobacteriales	EDS	Maximum likelihood	10	0	0	0.29
order Methanobacteriales	EDS	MR Egger	10	0.01	0.01	0.367
order Methanobacteriales	EDS	Weighted median	10	0	0	0.618
order Mollicutes RF9	EDS	Inverse variance weighted (multiplicative random effects)	13	0	0.01	0.676
order Mollicutes RF9	EDS	Maximum likelihood	13	0	0.01	0.51
order Mollicutes RF9	EDS	MR Egger	13	-0.01	0.02	0.799
order Mollicutes RF9	EDS	Weighted median	13	0	0.01	0.591
order NB1n	EDS	Inverse variance weighted	13	0	0	0.398
order NB1n	EDS	Maximum likelihood	13	0	0	0.39
order NB1n	EDS	MR Egger	13	-0.01	0.01	0.584
order NB1n	EDS	Weighted median	13	0	0	0.297
order Pasteurellales	EDS	Inverse variance weighted	14	0	0	0.708
order Pasteurellales	EDS	Maximum likelihood	14	0	0	0.704
order Pasteurellales	EDS	MR Egger	14	-0.01	0.01	0.466
order Pasteurellales	EDS	Weighted median	14	-0.01	0.01	0.296
order Rhodospirillales	EDS	Inverse variance weighted (multiplicative random effects)	14	0.01	0.01	0.194
order Rhodospirillales	EDS	Maximum likelihood	14	0.01	0	0.045
order Rhodospirillales	EDS	MR Egger	14	0.02	0.03	0.474
order Rhodospirillales	EDS	Weighted median	14	0.01	0.01	0.29
order Selenomonadales	EDS	Inverse variance weighted	12	0.01	0.01	0.329
order Selenomonadales	EDS	Maximum likelihood	12	0.01	0.01	0.321
order Selenomonadales	EDS	MR Egger	12	-0.02	0.02	0.226
order Selenomonadales	EDS	Weighted median	12	0	0.01	0.588
order Verrucomicrobiales	EDS	Inverse variance weighted	11	0	0.01	0.99
order Verrucomicrobiales	EDS	Maximum likelihood	11	0	0.01	0.99
order Verrucomicrobiales	EDS	MR Egger	11	0.02	0.02	0.282
order Verrucomicrobiales	EDS	Weighted median	11	0	0.01	0.805
order Victivallales	EDS	Inverse variance weighted	8	0	0	0.763
order Victivallales	EDS	Maximum likelihood	8	0	0	0.762
order Victivallales	EDS	MR Egger	8	0	0.01	0.922
order Victivallales	EDS	Weighted median	8	0	0.01	0.923
phylum Actinobacteria	EDS	Inverse variance weighted	15	0.01	0.01	0.36
phylum Actinobacteria	EDS	Maximum likelihood	15	0.01	0.01	0.258
phylum Actinobacteria	EDS	MR Egger	15	0.02	0.03	0.395
phylum Actinobacteria	EDS	Weighted median	15	0.01	0.01	0.143
phylum Bacteroidetes	EDS	Inverse variance weighted	12	0.01	0.01	0.0151
phylum Bacteroidetes	EDS	Maximum likelihood	12	0.01	0.01	0.0168
phylum Bacteroidetes	EDS	MR Egger	12	0.01	0.01	0.647
phylum Bacteroidetes	EDS	Weighted median	12	0.02	0.01	0.0286
phylum Cyanobacteria	EDS	Inverse variance weighted	8	0	0	0.916
phylum Cyanobacteria	EDS	Maximum likelihood	8	0	0	0.915
phylum Cyanobacteria	EDS	MR Egger	8	0	0.02	0.954
phylum Cyanobacteria	EDS	Weighted median	8	0	0.01	0.634
phylum Euryarchaeota	EDS	Inverse variance weighted	12	0	0	0.366
phylum Euryarchaeota	EDS	Maximum likelihood	12	0	0	0.301
phylum Euryarchaeota	EDS	MR Egger	12	0	0.01	0.825
phylum Euryarchaeota	EDS	Weighted median	12	0	0	0.487
phylum Firmicutes	EDS	Inverse variance weighted (multiplicative random effects)	17	0.01	0.01	0.328
phylum Firmicutes	EDS	Maximum likelihood	17	0.01	0.01	0.113
phylum Firmicutes	EDS	MR Egger	17	0.01	0.02	0.631
phylum Firmicutes	EDS	Weighted median	17	0.01	0.01	0.166
phylum Lentisphaerae	EDS	Inverse variance weighted	9	0	0	0.943
phylum Lentisphaerae	EDS	Maximum likelihood	9	0	0	0.943
phylum Lentisphaerae	EDS	MR Egger	9	0	0.01	0.79
phylum Lentisphaerae	EDS	Weighted median	9	0	0	0.882
phylum Proteobacteria	EDS	Inverse variance weighted	12	0.01	0.01	0.12
phylum Proteobacteria	EDS	Maximum likelihood	12	0.01	0.01	0.0549
phylum Proteobacteria	EDS	MR Egger	12	-0.01	0.02	0.654
phylum Proteobacteria	EDS	Weighted median	12	0.01	0.01	0.543
phylum Tenericutes	EDS	Inverse variance weighted (multiplicative random effects)	12	0	0.01	0.779
phylum Tenericutes	EDS	Maximum likelihood	12	0	0.01	0.643
phylum Tenericutes	EDS	MR Egger	12	-0.04	0.02	0.12
phylum Tenericutes	EDS	Weighted median	12	0	0.01	0.919
phylum Verrucomicrobia	EDS	Inverse variance weighted	12	0	0.01	0.832
phylum Verrucomicrobia	EDS	Maximum likelihood	12	0	0.01	0.829
phylum Verrucomicrobia	EDS	MR Egger	12	0	0.01	0.948
phylum Verrucomicrobia	EDS	Weighted median	12	0	0.01	0.746
class Actinobacteria	SWRD	Inverse variance weighted	15	-0.18	0.29	0.544
class Actinobacteria	SWRD	Maximum likelihood	15	-0.18	0.3	0.551
class Actinobacteria	SWRD	MR Egger	15	0.93	0.85	0.293
class Actinobacteria	SWRD	Weighted median	15	0.23	0.39	0.562
class Alphaproteobacteria	SWRD	Inverse variance weighted	7	0.23	0.36	0.511
class Alphaproteobacteria	SWRD	Maximum likelihood	7	0.24	0.36	0.501
class Alphaproteobacteria	SWRD	MR Egger	7	-0.55	1.41	0.713
class Alphaproteobacteria	SWRD	Weighted median	7	0.12	0.49	0.802
class Bacilli	SWRD	Inverse variance weighted	18	-0.28	0.3	0.341
class Bacilli	SWRD	Maximum likelihood	18	-0.28	0.3	0.356
class Bacilli	SWRD	MR Egger	18	-0.37	0.82	0.657
class Bacilli	SWRD	Weighted median	18	-0.11	0.4	0.78
class Bacteroidia	SWRD	Inverse variance weighted	13	-0.06	0.34	0.861
class Bacteroidia	SWRD	Maximum likelihood	13	-0.06	0.35	0.869
class Bacteroidia	SWRD	MR Egger	13	0.42	0.69	0.554
class Bacteroidia	SWRD	Weighted median	13	-0.26	0.47	0.584
class Betaproteobacteria	SWRD	Inverse variance weighted	10	-0.22	0.5	0.668
class Betaproteobacteria	SWRD	Maximum likelihood	10	-0.23	0.42	0.583
class Betaproteobacteria	SWRD	MR Egger	10	1.64	1.54	0.318
class Betaproteobacteria	SWRD	Weighted median	10	0.06	0.59	0.925
class Clostridia	SWRD	Inverse variance weighted	12	0.05	0.35	0.88
class Clostridia	SWRD	Maximum likelihood	12	0.06	0.36	0.878
class Clostridia	SWRD	MR Egger	12	-0.57	0.96	0.565
class Clostridia	SWRD	Weighted median	12	-0.12	0.5	0.813
class Coriobacteriia	SWRD	Inverse variance weighted	14	0.29	0.35	0.42
class Coriobacteriia	SWRD	Maximum likelihood	14	0.29	0.36	0.411
class Coriobacteriia	SWRD	MR Egger	14	0.79	1.45	0.595
class Coriobacteriia	SWRD	Weighted median	14	0.08	0.47	0.867
class Deltaproteobacteria	SWRD	Inverse variance weighted	13	-0.69	0.39	0.0797
class Deltaproteobacteria	SWRD	Maximum likelihood	13	-0.67	0.34	0.0498
class Deltaproteobacteria	SWRD	MR Egger	13	-0.55	1.08	0.618
class Deltaproteobacteria	SWRD	Weighted median	13	-0.1	0.48	0.844
class Erysipelotrichia	SWRD	Inverse variance weighted	13	-0.03	0.41	0.935
class Erysipelotrichia	SWRD	Maximum likelihood	13	-0.03	0.39	0.932
class Erysipelotrichia	SWRD	MR Egger	13	-2.49	1.71	0.173
class Erysipelotrichia	SWRD	Weighted median	13	0.23	0.55	0.667
class Gammaproteobacteria	SWRD	Inverse variance weighted	6	-0.42	0.62	0.497
class Gammaproteobacteria	SWRD	Maximum likelihood	6	-0.45	0.55	0.411
class Gammaproteobacteria	SWRD	MR Egger	6	1.37	1.89	0.509
class Gammaproteobacteria	SWRD	Weighted median	6	0.36	0.72	0.616
class Lentisphaeria	SWRD	Inverse variance weighted	8	0.13	0.28	0.652
class Lentisphaeria	SWRD	Maximum likelihood	8	0.13	0.25	0.598
class Lentisphaeria	SWRD	MR Egger	8	0.74	1.06	0.513
class Lentisphaeria	SWRD	Weighted median	8	0.19	0.35	0.586
class Melainabacteria	SWRD	Inverse variance weighted	10	0.46	0.25	0.0612
class Melainabacteria	SWRD	Maximum likelihood	10	0.47	0.25	0.0591
class Melainabacteria	SWRD	MR Egger	10	0.14	0.75	0.858
class Melainabacteria	SWRD	Weighted median	10	0.32	0.34	0.343
class Methanobacteria	SWRD	Inverse variance weighted	10	-0.04	0.2	0.858
class Methanobacteria	SWRD	Maximum likelihood	10	-0.04	0.2	0.853
class Methanobacteria	SWRD	MR Egger	10	1.22	0.83	0.179
class Methanobacteria	SWRD	Weighted median	10	-0.07	0.28	0.813
class Mollicutes	SWRD	Inverse variance weighted	12	-0.05	0.37	0.885
class Mollicutes	SWRD	Maximum likelihood	12	-0.05	0.31	0.861
class Mollicutes	SWRD	MR Egger	12	-0.04	1.3	0.977
class Mollicutes	SWRD	Weighted median	12	0.55	0.47	0.241
class Negativicutes	SWRD	Inverse variance weighted	12	-0.49	0.38	0.199
class Negativicutes	SWRD	Maximum likelihood	12	-0.5	0.39	0.196
class Negativicutes	SWRD	MR Egger	12	-0.11	1.32	0.936
class Negativicutes	SWRD	Weighted median	12	-0.29	0.51	0.566
class Verrucomicrobiae	SWRD	Inverse variance weighted	11	-0.11	0.32	0.73
class Verrucomicrobiae	SWRD	Maximum likelihood	11	-0.11	0.32	0.73
class Verrucomicrobiae	SWRD	MR Egger	11	-0.93	1.08	0.413
class Verrucomicrobiae	SWRD	Weighted median	11	-0.35	0.44	0.421
family Acidaminococcaceae	SWRD	Inverse variance weighted	7	0.3	0.37	0.421
family Acidaminococcaceae	SWRD	Maximum likelihood	7	0.3	0.37	0.418
family Acidaminococcaceae	SWRD	MR Egger	7	0.58	1.12	0.628
family Acidaminococcaceae	SWRD	Weighted median	7	0.16	0.45	0.723
family Actinomycetaceae	SWRD	Inverse variance weighted	4	0.25	0.54	0.645
family Actinomycetaceae	SWRD	Maximum likelihood	4	0.27	0.43	0.532
family Actinomycetaceae	SWRD	MR Egger	4	-1.07	0.97	0.386
family Actinomycetaceae	SWRD	Weighted median	4	-0.13	0.49	0.787
family Alcaligenaceae	SWRD	Inverse variance weighted	11	-0.33	0.48	0.49
family Alcaligenaceae	SWRD	Maximum likelihood	11	-0.35	0.41	0.401
family Alcaligenaceae	SWRD	MR Egger	11	1.37	2.24	0.555
family Alcaligenaceae	SWRD	Weighted median	11	-0.46	0.57	0.423
family Bacteroidaceae	SWRD	Inverse variance weighted	9	-0.11	0.43	0.799
family Bacteroidaceae	SWRD	Maximum likelihood	9	-0.11	0.43	0.798
family Bacteroidaceae	SWRD	MR Egger	9	-0.19	2.21	0.934
family Bacteroidaceae	SWRD	Weighted median	9	-0.22	0.51	0.66
family Bacteroidales S24 7group	SWRD	Inverse variance weighted	8	-0.03	0.39	0.934
family Bacteroidales S24 7group	SWRD	Maximum likelihood	8	-0.03	0.31	0.913
family Bacteroidales S24 7group	SWRD	MR Egger	8	2.24	1.39	0.159
family Bacteroidales S24 7group	SWRD	Weighted median	8	0.07	0.44	0.866
family Bifidobacteriaceae	SWRD	Inverse variance weighted	11	0.15	0.32	0.647
family Bifidobacteriaceae	SWRD	Maximum likelihood	11	0.15	0.33	0.643
family Bifidobacteriaceae	SWRD	MR Egger	11	1	1.05	0.368
family Bifidobacteriaceae	SWRD	Weighted median	11	0.31	0.44	0.481
family Clostridiaceae1	SWRD	Inverse variance weighted	10	0.2	0.37	0.581
family Clostridiaceae1	SWRD	Maximum likelihood	10	0.21	0.37	0.57
family Clostridiaceae1	SWRD	MR Egger	10	-0.13	1.06	0.909
family Clostridiaceae1	SWRD	Weighted median	10	-0.02	0.48	0.974
family Clostridiales vadin BB60 group	SWRD	Inverse variance weighted	15	0.36	0.26	0.163
family Clostridiales vadin BB60 group	SWRD	Maximum likelihood	15	0.37	0.26	0.156
family Clostridiales vadin BB60 group	SWRD	MR Egger	15	0.42	0.7	0.553
family Clostridiales vadin BB60 group	SWRD	Weighted median	15	0.32	0.35	0.364
family Coriobacteriaceae	SWRD	Inverse variance weighted	14	0.29	0.35	0.42
family Coriobacteriaceae	SWRD	Maximum likelihood	14	0.29	0.36	0.411
family Coriobacteriaceae	SWRD	MR Egger	14	0.79	1.45	0.595
family Coriobacteriaceae	SWRD	Weighted median	14	0.08	0.44	0.859
family Defluviitaleaceae	SWRD	Inverse variance weighted	11	0.17	0.28	0.545
family Defluviitaleaceae	SWRD	Maximum likelihood	11	0.18	0.29	0.541
family Defluviitaleaceae	SWRD	MR Egger	11	0.76	1	0.466
family Defluviitaleaceae	SWRD	Weighted median	11	0.34	0.4	0.393
family Desulfovibrionaceae	SWRD	Inverse variance weighted	10	-0.83	0.47	0.0741
family Desulfovibrionaceae	SWRD	Maximum likelihood	10	-0.89	0.38	0.0204
family Desulfovibrionaceae	SWRD	MR Egger	10	-0.41	1.18	0.734
family Desulfovibrionaceae	SWRD	Weighted median	10	-0.16	0.5	0.746
family Enterobacteriaceae	SWRD	Inverse variance weighted	7	0.02	0.46	0.97
family Enterobacteriaceae	SWRD	Maximum likelihood	7	0.02	0.46	0.969
family Enterobacteriaceae	SWRD	MR Egger	7	2.87	2.75	0.344
family Enterobacteriaceae	SWRD	Weighted median	7	-0.15	0.62	0.81
family Erysipelotrichaceae	SWRD	Inverse variance weighted	13	-0.03	0.41	0.935
family Erysipelotrichaceae	SWRD	Maximum likelihood	13	-0.03	0.39	0.932
family Erysipelotrichaceae	SWRD	MR Egger	13	-2.49	1.71	0.173
family Erysipelotrichaceae	SWRD	Weighted median	13	0.23	0.54	0.665
family Family XI	SWRD	Inverse variance weighted	8	-0.23	0.2	0.233
family Family XI	SWRD	Maximum likelihood	8	-0.24	0.2	0.232
family Family XI	SWRD	MR Egger	8	-0.35	1.35	0.803
family Family XI	SWRD	Weighted median	8	-0.02	0.27	0.948
family Family XIII	SWRD	Inverse variance weighted	10	-0.56	0.43	0.197
family Family XIII	SWRD	Maximum likelihood	10	-0.58	0.39	0.136
family Family XIII	SWRD	MR Egger	10	-0.93	1.46	0.54
family Family XIII	SWRD	Weighted median	10	-0.56	0.51	0.273
family Lachnospiraceae	SWRD	Inverse variance weighted	16	-0.09	0.35	0.793
family Lachnospiraceae	SWRD	Maximum likelihood	16	-0.09	0.35	0.8
family Lachnospiraceae	SWRD	MR Egger	16	0.69	1.22	0.577
family Lachnospiraceae	SWRD	Weighted median	16	0.31	0.45	0.489
family Lactobacillaceae	SWRD	Inverse variance weighted	8	-0.2	0.37	0.591
family Lactobacillaceae	SWRD	Maximum likelihood	8	-0.21	0.27	0.433
family Lactobacillaceae	SWRD	MR Egger	8	-0.63	0.97	0.541
family Lactobacillaceae	SWRD	Weighted median	8	-0.19	0.37	0.609
family Methanobacteriaceae	SWRD	Inverse variance weighted	10	-0.04	0.2	0.858
family Methanobacteriaceae	SWRD	Maximum likelihood	10	-0.04	0.2	0.853
family Methanobacteriaceae	SWRD	MR Egger	10	1.22	0.83	0.179
family Methanobacteriaceae	SWRD	Weighted median	10	-0.07	0.29	0.819
family Oxalobacteraceae	SWRD	Inverse variance weighted	14	-0.37	0.19	0.0429
family Oxalobacteraceae	SWRD	Maximum likelihood	14	-0.37	0.19	0.0475
family Oxalobacteraceae	SWRD	MR Egger	14	-0.81	0.71	0.278
family Oxalobacteraceae	SWRD	Weighted median	14	-0.44	0.24	0.0616
family Pasteurellaceae	SWRD	Inverse variance weighted	14	0.3	0.23	0.185
family Pasteurellaceae	SWRD	Maximum likelihood	14	0.31	0.24	0.186
family Pasteurellaceae	SWRD	MR Egger	14	-0.05	0.5	0.924
family Pasteurellaceae	SWRD	Weighted median	14	0.36	0.34	0.296
family Peptococcaceae	SWRD	Inverse variance weighted	9	-0.11	0.41	0.798
family Peptococcaceae	SWRD	Maximum likelihood	9	-0.11	0.33	0.733
family Peptococcaceae	SWRD	MR Egger	9	0.22	1.22	0.861
family Peptococcaceae	SWRD	Weighted median	9	-0.17	0.46	0.708
family Peptostreptococcaceae	SWRD	Inverse variance weighted	13	0.47	0.35	0.176
family Peptostreptococcaceae	SWRD	Maximum likelihood	13	0.48	0.31	0.117
family Peptostreptococcaceae	SWRD	MR Egger	13	0.74	0.82	0.387
family Peptostreptococcaceae	SWRD	Weighted median	13	0.62	0.43	0.142
family Porphyromonadaceae	SWRD	Inverse variance weighted	9	-0.64	0.48	0.182
family Porphyromonadaceae	SWRD	Maximum likelihood	9	-0.65	0.49	0.182
family Porphyromonadaceae	SWRD	MR Egger	9	-0.56	2.11	0.797
family Porphyromonadaceae	SWRD	Weighted median	9	-0.17	0.63	0.795
family Prevotellaceae	SWRD	Inverse variance weighted	16	0.11	0.3	0.708
family Prevotellaceae	SWRD	Maximum likelihood	16	0.12	0.3	0.7
family Prevotellaceae	SWRD	MR Egger	16	-0.8	1.09	0.473
family Prevotellaceae	SWRD	Weighted median	16	-0.11	0.4	0.789
family Rhodospirillaceae	SWRD	Inverse variance weighted	15	-0.08	0.23	0.734
family Rhodospirillaceae	SWRD	Maximum likelihood	15	-0.08	0.24	0.748
family Rhodospirillaceae	SWRD	MR Egger	15	-0.81	0.98	0.42
family Rhodospirillaceae	SWRD	Weighted median	15	0.02	0.32	0.964
family Rikenellaceae	SWRD	Inverse variance weighted	16	-0.49	0.32	0.126
family Rikenellaceae	SWRD	Maximum likelihood	16	-0.47	0.32	0.144
family Rikenellaceae	SWRD	MR Egger	16	-1.05	0.98	0.302
family Rikenellaceae	SWRD	Weighted median	16	-0.49	0.43	0.259
family Ruminococcaceae	SWRD	Inverse variance weighted	10	-0.52	0.37	0.158
family Ruminococcaceae	SWRD	Maximum likelihood	10	-0.55	0.38	0.147
family Ruminococcaceae	SWRD	MR Egger	10	-1.24	0.8	0.162
family Ruminococcaceae	SWRD	Weighted median	10	-0.44	0.52	0.406
family Streptococcaceae	SWRD	Inverse variance weighted	14	-0.22	0.34	0.521
family Streptococcaceae	SWRD	Maximum likelihood	14	-0.22	0.35	0.522
family Streptococcaceae	SWRD	MR Egger	14	-0.71	1.42	0.627
family Streptococcaceae	SWRD	Weighted median	14	-0.02	0.47	0.959
family Veillonellaceae	SWRD	Inverse variance weighted	19	0.37	0.26	0.146
family Veillonellaceae	SWRD	Maximum likelihood	19	0.38	0.26	0.14
family Veillonellaceae	SWRD	MR Egger	19	0.36	0.52	0.493
family Veillonellaceae	SWRD	Weighted median	19	0.62	0.36	0.0852
family Verrucomicrobiaceae	SWRD	Inverse variance weighted	11	-0.11	0.32	0.73
family Verrucomicrobiaceae	SWRD	Maximum likelihood	11	-0.11	0.32	0.733
family Verrucomicrobiaceae	SWRD	MR Egger	11	-0.93	1.08	0.413
family Verrucomicrobiaceae	SWRD	Weighted median	11	-0.35	0.42	0.395
family Victivallaceae	SWRD	Inverse variance weighted	12	-0.24	0.2	0.228
family Victivallaceae	SWRD	Maximum likelihood	12	-0.25	0.18	0.159
family Victivallaceae	SWRD	MR Egger	12	0.07	0.99	0.949
family Victivallaceae	SWRD	Weighted median	12	-0.36	0.25	0.162
genus Actinomyces	SWRD	Inverse variance weighted (multiplicative random effects)	7	-0.33	0.46	0.476
genus Actinomyces	SWRD	Maximum likelihood	7	-0.36	0.32	0.268
genus Actinomyces	SWRD	MR Egger	7	0.03	1.23	0.98
genus Actinomyces	SWRD	Weighted median	7	-0.39	0.44	0.374
genus Adlercreutzia	SWRD	Inverse variance weighted	8	0.01	0.33	0.983
genus Adlercreutzia	SWRD	Maximum likelihood	8	0.01	0.34	0.983
genus Adlercreutzia	SWRD	MR Egger	8	-1.89	1.47	0.246
genus Adlercreutzia	SWRD	Weighted median	8	0.12	0.44	0.781
genus Akkermansia	SWRD	Inverse variance weighted	11	-0.11	0.32	0.728
genus Akkermansia	SWRD	Maximum likelihood	11	-0.11	0.32	0.731
genus Akkermansia	SWRD	MR Egger	11	-0.94	1.08	0.409
genus Akkermansia	SWRD	Weighted median	11	-0.36	0.44	0.413
genus Alistipes	SWRD	Inverse variance weighted	13	-0.33	0.41	0.422
genus Alistipes	SWRD	Maximum likelihood	13	-0.34	0.41	0.407
genus Alistipes	SWRD	MR Egger	13	1.69	1.98	0.41
genus Alistipes	SWRD	Weighted median	13	-0.63	0.54	0.249
genus Allisonella	SWRD	Inverse variance weighted	8	0.11	0.2	0.564
genus Allisonella	SWRD	Maximum likelihood	8	0.12	0.2	0.558
genus Allisonella	SWRD	MR Egger	8	-2.31	1.32	0.132
genus Allisonella	SWRD	Weighted median	8	0.06	0.26	0.81
genus Alloprevotella	SWRD	Inverse variance weighted	5	0.65	0.25	0.00888
genus Alloprevotella	SWRD	Maximum likelihood	5	0.66	0.26	0.0107
genus Alloprevotella	SWRD	MR Egger	5	1.29	2.16	0.593
genus Alloprevotella	SWRD	Weighted median	5	0.6	0.32	0.0625
genus Anaerofilum	SWRD	Inverse variance weighted	10	0.07	0.26	0.801
genus Anaerofilum	SWRD	Maximum likelihood	10	0.07	0.23	0.763
genus Anaerofilum	SWRD	MR Egger	10	0.97	1.48	0.533
genus Anaerofilum	SWRD	Weighted median	10	-0.12	0.34	0.732
genus Anaerostipes	SWRD	Inverse variance weighted	13	0.58	0.37	0.115
genus Anaerostipes	SWRD	Maximum likelihood	13	0.6	0.38	0.11
genus Anaerostipes	SWRD	MR Egger	13	0.12	1.35	0.931
genus Anaerostipes	SWRD	Weighted median	13	0.35	0.49	0.475
genus Anaerotruncus	SWRD	Inverse variance weighted	13	-0.29	0.36	0.41
genus Anaerotruncus	SWRD	Maximum likelihood	13	-0.29	0.36	0.416
genus Anaerotruncus	SWRD	MR Egger	13	0	1.04	0.998
genus Anaerotruncus	SWRD	Weighted median	13	-0.51	0.47	0.272
genus Bacteroides	SWRD	Inverse variance weighted	9	-0.11	0.43	0.799
genus Bacteroides	SWRD	Maximum likelihood	9	-0.11	0.43	0.798
genus Bacteroides	SWRD	MR Egger	9	-0.19	2.21	0.934
genus Bacteroides	SWRD	Weighted median	9	-0.22	0.53	0.67
genus Barnesiella	SWRD	Inverse variance weighted (multiplicative random effects)	13	0.12	0.5	0.809
genus Barnesiella	SWRD	Maximum likelihood	13	0.13	0.35	0.715
genus Barnesiella	SWRD	MR Egger	13	1.52	2.09	0.482
genus Barnesiella	SWRD	Weighted median	13	0.61	0.48	0.206
genus Bifidobacterium	SWRD	Inverse variance weighted	12	-0.24	0.3	0.42
genus Bifidobacterium	SWRD	Maximum likelihood	12	-0.25	0.3	0.396
genus Bifidobacterium	SWRD	MR Egger	12	-0.77	0.75	0.331
genus Bifidobacterium	SWRD	Weighted median	12	0.22	0.4	0.591
genus Bilophila	SWRD	Inverse variance weighted	13	0.15	0.36	0.691
genus Bilophila	SWRD	Maximum likelihood	13	0.15	0.34	0.657
genus Bilophila	SWRD	MR Egger	13	0.94	1.86	0.624
genus Bilophila	SWRD	Weighted median	13	0.21	0.49	0.665
genus Blautia	SWRD	Inverse variance weighted	2	-0.2	0.98	0.838
genus Blautia	SWRD	Maximum likelihood	2	-0.2	0.98	0.837
genus Butyricicoccus	SWRD	Inverse variance weighted	8	-0.11	0.44	0.794
genus Butyricicoccus	SWRD	Maximum likelihood	8	-0.12	0.41	0.772
genus Butyricicoccus	SWRD	MR Egger	8	-0.03	0.92	0.978
genus Butyricicoccus	SWRD	Weighted median	8	-0.08	0.53	0.877
genus Butyricimonas	SWRD	Inverse variance weighted	13	0.29	0.4	0.469
genus Butyricimonas	SWRD	Maximum likelihood	13	0.28	0.32	0.381
genus Butyricimonas	SWRD	MR Egger	13	-0.75	1.42	0.61
genus Butyricimonas	SWRD	Weighted median	13	0.17	0.46	0.716
genus Butyrivibrio	SWRD	Inverse variance weighted	15	0.15	0.15	0.324
genus Butyrivibrio	SWRD	Maximum likelihood	15	0.15	0.15	0.316
genus Butyrivibrio	SWRD	MR Egger	15	0.14	0.64	0.836
genus Butyrivibrio	SWRD	Weighted median	15	0	0.19	0.994
genus Candidatus Soleaferrea	SWRD	Inverse variance weighted	10	-0.34	0.27	0.209
genus Candidatus Soleaferrea	SWRD	Maximum likelihood	10	-0.35	0.25	0.158
genus Candidatus Soleaferrea	SWRD	MR Egger	10	-1.3	1.35	0.365
genus Candidatus Soleaferrea	SWRD	Weighted median	10	-0.21	0.34	0.529
genus Catenibacterium	SWRD	Inverse variance weighted	4	0.4	0.29	0.17
genus Catenibacterium	SWRD	Maximum likelihood	4	0.41	0.3	0.171
genus Catenibacterium	SWRD	MR Egger	4	4.21	3.69	0.372
genus Catenibacterium	SWRD	Weighted median	4	0.44	0.36	0.221
genus Christensenellaceae R 7group	SWRD	Inverse variance weighted	9	-0.11	0.53	0.842
genus Christensenellaceae R 7group	SWRD	Maximum likelihood	9	-0.11	0.46	0.813
genus Christensenellaceae R 7group	SWRD	MR Egger	9	-1.38	1.86	0.481
genus Christensenellaceae R 7group	SWRD	Weighted median	9	-0.67	0.64	0.298
genus Clostridium innocuum group	SWRD	Inverse variance weighted	8	0.03	0.22	0.906
genus Clostridium innocuum group	SWRD	Maximum likelihood	8	0.03	0.22	0.904
genus Clostridium innocuum group	SWRD	MR Egger	8	-0.49	1.1	0.671
genus Clostridium innocuum group	SWRD	Weighted median	8	0.15	0.28	0.598
genus Clostridium sensustricto1	SWRD	Inverse variance weighted	7	-0.09	0.38	0.81
genus Clostridium sensustricto1	SWRD	Maximum likelihood	7	-0.09	0.38	0.809
genus Clostridium sensustricto1	SWRD	MR Egger	7	-0.53	0.97	0.61
genus Clostridium sensustricto1	SWRD	Weighted median	7	-0.16	0.47	0.739
genus Collinsella	SWRD	Inverse variance weighted	9	0.16	0.43	0.705
genus Collinsella	SWRD	Maximum likelihood	9	0.17	0.44	0.699
genus Collinsella	SWRD	MR Egger	9	1.64	1.63	0.349
genus Collinsella	SWRD	Weighted median	9	0.13	0.63	0.836
genus Coprobacter	SWRD	Inverse variance weighted	11	0.18	0.28	0.522
genus Coprobacter	SWRD	Maximum likelihood	11	0.18	0.26	0.474
genus Coprobacter	SWRD	MR Egger	11	1.02	1.1	0.378
genus Coprobacter	SWRD	Weighted median	11	-0.09	0.35	0.808
genus Coprococcus1	SWRD	Inverse variance weighted	11	-0.21	0.36	0.553
genus Coprococcus1	SWRD	Maximum likelihood	11	-0.22	0.36	0.551
genus Coprococcus1	SWRD	MR Egger	11	-1.25	0.88	0.192
genus Coprococcus1	SWRD	Weighted median	11	-0.22	0.5	0.658
genus Coprococcus2	SWRD	Inverse variance weighted	8	-0.9	0.39	0.0212
genus Coprococcus2	SWRD	Maximum likelihood	8	-0.93	0.4	0.0215
genus Coprococcus2	SWRD	MR Egger	8	1.21	3.07	0.707
genus Coprococcus2	SWRD	Weighted median	8	-0.81	0.51	0.115
genus Coprococcus3	SWRD	Inverse variance weighted	9	0.8	0.45	0.0779
genus Coprococcus3	SWRD	Maximum likelihood	9	0.83	0.45	0.0693
genus Coprococcus3	SWRD	MR Egger	9	3.63	2.45	0.182
genus Coprococcus3	SWRD	Weighted median	9	0.41	0.58	0.478
genus Defluviitaleaceae UCG011	SWRD	Inverse variance weighted	9	-0.07	0.32	0.824
genus Defluviitaleaceae UCG011	SWRD	Maximum likelihood	9	-0.07	0.32	0.819
genus Defluviitaleaceae UCG011	SWRD	MR Egger	9	1.57	1.15	0.214
genus Defluviitaleaceae UCG011	SWRD	Weighted median	9	-0.27	0.44	0.54
genus Desulfovibrio	SWRD	Inverse variance weighted	9	-0.19	0.33	0.56
genus Desulfovibrio	SWRD	Maximum likelihood	9	-0.19	0.33	0.557
genus Desulfovibrio	SWRD	MR Egger	9	-0.38	0.96	0.708
genus Desulfovibrio	SWRD	Weighted median	9	-0.06	0.42	0.886
genus Dialister	SWRD	Inverse variance weighted	11	0.06	0.42	0.888
genus Dialister	SWRD	Maximum likelihood	11	0.07	0.35	0.85
genus Dialister	SWRD	MR Egger	11	-2.64	1.57	0.127
genus Dialister	SWRD	Weighted median	11	-0.12	0.49	0.811
genus Dorea	SWRD	Inverse variance weighted	10	0.58	0.43	0.177
genus Dorea	SWRD	Maximum likelihood	10	0.59	0.44	0.173
genus Dorea	SWRD	MR Egger	10	0.77	1.19	0.535
genus Dorea	SWRD	Weighted median	10	0.52	0.57	0.361
genus Eggerthella	SWRD	Inverse variance weighted	10	-0.45	0.27	0.0986
genus Eggerthella	SWRD	Maximum likelihood	10	-0.45	0.25	0.0683
genus Eggerthella	SWRD	MR Egger	10	-1.78	1.23	0.184
genus Eggerthella	SWRD	Weighted median	10	-0.83	0.33	0.0127
genus Eisenbergiella	SWRD	Inverse variance weighted	11	-0.12	0.23	0.611
genus Eisenbergiella	SWRD	Maximum likelihood	11	-0.12	0.23	0.615
genus Eisenbergiella	SWRD	MR Egger	11	-0.06	1.69	0.973
genus Eisenbergiella	SWRD	Weighted median	11	-0.09	0.3	0.756
genus Enterorhabdus	SWRD	Inverse variance weighted	6	0.14	0.36	0.708
genus Enterorhabdus	SWRD	Maximum likelihood	6	0.14	0.37	0.706
genus Enterorhabdus	SWRD	MR Egger	6	-0.27	0.96	0.794
genus Enterorhabdus	SWRD	Weighted median	6	0.15	0.44	0.735
genus Erysipelatoclostridium	SWRD	Inverse variance weighted	15	-0.03	0.32	0.915
genus Erysipelatoclostridium	SWRD	Maximum likelihood	15	-0.03	0.26	0.898
genus Erysipelatoclostridium	SWRD	MR Egger	15	-1.25	1.26	0.34
genus Erysipelatoclostridium	SWRD	Weighted median	15	0.29	0.38	0.45
genus Escherichia Shigella	SWRD	Inverse variance weighted	10	-0.72	0.39	0.0658
genus Escherichia Shigella	SWRD	Maximum likelihood	10	-0.76	0.38	0.0475
genus Escherichia Shigella	SWRD	MR Egger	10	-0.8	1.29	0.552
genus Escherichia Shigella	SWRD	Weighted median	10	-0.7	0.52	0.178
genus Eubacterium brachy group	SWRD	Inverse variance weighted	10	-0.38	0.25	0.123
genus Eubacterium brachy group	SWRD	Maximum likelihood	10	-0.38	0.21	0.0719
genus Eubacterium brachy group	SWRD	MR Egger	10	0.56	0.98	0.585
genus Eubacterium brachy group	SWRD	Weighted median	10	-0.21	0.28	0.446
genus Eubacterium coprostanoligenes group	SWRD	Inverse variance weighted	13	-0.14	0.38	0.707
genus Eubacterium coprostanoligenes group	SWRD	Maximum likelihood	13	-0.14	0.39	0.719
genus Eubacterium coprostanoligenes group	SWRD	MR Egger	13	-3.04	1.48	0.0643
genus Eubacterium coprostanoligenes group	SWRD	Weighted median	13	-0.21	0.53	0.699
genus Eubacterium eligens group	SWRD	Inverse variance weighted	7	-0.18	0.47	0.696
genus Eubacterium eligens group	SWRD	Maximum likelihood	7	-0.18	0.48	0.701
genus Eubacterium eligens group	SWRD	MR Egger	7	-1.46	1.86	0.468
genus Eubacterium eligens group	SWRD	Weighted median	7	0.39	0.63	0.543
genus Eubacterium fissicatena group	SWRD	Inverse variance weighted	9	-0.03	0.22	0.883
genus Eubacterium fissicatena group	SWRD	Maximum likelihood	9	-0.03	0.22	0.88
genus Eubacterium fissicatena group	SWRD	MR Egger	9	-0.02	1.14	0.989
genus Eubacterium fissicatena group	SWRD	Weighted median	9	-0.07	0.27	0.799
genus Eubacterium hallii group	SWRD	Inverse variance weighted	14	-0.84	0.37	0.0241
genus Eubacterium hallii group	SWRD	Maximum likelihood	14	-0.88	0.32	0.00622
genus Eubacterium hallii group	SWRD	MR Egger	14	-0.71	0.8	0.397
genus Eubacterium hallii group	SWRD	Weighted median	14	-0.22	0.44	0.623
genus Eubacterium nodatum group	SWRD	Inverse variance weighted	11	-0.08	0.21	0.693
genus Eubacterium nodatum group	SWRD	Maximum likelihood	11	-0.09	0.18	0.637
genus Eubacterium nodatum group	SWRD	MR Egger	11	-0.49	0.97	0.625
genus Eubacterium nodatum group	SWRD	Weighted median	11	-0.1	0.25	0.683
genus Eubacterium oxidoreducens group	SWRD	Inverse variance weighted	5	0.01	0.33	0.971
genus Eubacterium oxidoreducens group	SWRD	Maximum likelihood	5	0.01	0.33	0.971
genus Eubacterium oxidoreducens group	SWRD	MR Egger	5	0.54	1.21	0.686
genus Eubacterium oxidoreducens group	SWRD	Weighted median	5	0.27	0.42	0.523
genus Eubacterium rectale group	SWRD	Inverse variance weighted	8	0.82	0.45	0.0692
genus Eubacterium rectale group	SWRD	Maximum likelihood	8	0.85	0.47	0.0677
genus Eubacterium rectale group	SWRD	MR Egger	8	-0.95	1.64	0.583
genus Eubacterium rectale group	SWRD	Weighted median	8	0.78	0.58	0.181
genus Eubacterium ruminantium group	SWRD	Inverse variance weighted	18	-0.13	0.2	0.523
genus Eubacterium ruminantium group	SWRD	Maximum likelihood	18	-0.12	0.2	0.543
genus Eubacterium ruminantium group	SWRD	MR Egger	18	0.08	0.68	0.906
genus Eubacterium ruminantium group	SWRD	Weighted median	18	-0.2	0.28	0.482
genus Eubacterium ventriosum group	SWRD	Inverse variance weighted	15	-0.37	0.32	0.241
genus Eubacterium ventriosum group	SWRD	Maximum likelihood	15	-0.38	0.33	0.246
genus Eubacterium ventriosum group	SWRD	MR Egger	15	-0.5	1.42	0.73
genus Eubacterium ventriosum group	SWRD	Weighted median	15	-0.3	0.43	0.486
genus Eubacterium xylanophilum group	SWRD	Inverse variance weighted	9	-0.17	0.35	0.622
genus Eubacterium xylanophilum group	SWRD	Maximum likelihood	9	-0.18	0.35	0.62
genus Eubacterium xylanophilum group	SWRD	MR Egger	9	0.09	1.04	0.931
genus Eubacterium xylanophilum group	SWRD	Weighted median	9	-0.14	0.44	0.748
genus Faecalibacterium	SWRD	Inverse variance weighted	10	-0.11	0.41	0.781
genus Faecalibacterium	SWRD	Maximum likelihood	10	-0.12	0.34	0.73
genus Faecalibacterium	SWRD	MR Egger	10	0.42	0.81	0.615
genus Faecalibacterium	SWRD	Weighted median	10	0.25	0.47	0.593
genus Family XIII AD3011 group	SWRD	Inverse variance weighted	13	0.22	0.33	0.503
genus Family XIII AD3011 group	SWRD	Maximum likelihood	13	0.23	0.34	0.493
genus Family XIII AD3011 group	SWRD	MR Egger	13	0.83	1.56	0.608
genus Family XIII AD3011 group	SWRD	Weighted median	13	0.55	0.45	0.22
genus Family XIII UCG001	SWRD	Inverse variance weighted	8	0.31	0.46	0.504
genus Family XIII UCG001	SWRD	Maximum likelihood	8	0.33	0.4	0.413
genus Family XIII UCG001	SWRD	MR Egger	8	-0.25	1.52	0.873
genus Family XIII UCG001	SWRD	Weighted median	8	0.21	0.56	0.705
genus Flavonifractor	SWRD	Inverse variance weighted	5	0.18	0.45	0.688
genus Flavonifractor	SWRD	Maximum likelihood	5	0.19	0.46	0.685
genus Flavonifractor	SWRD	MR Egger	5	1.45	1.81	0.481
genus Flavonifractor	SWRD	Weighted median	5	0	0.57	1
genus Fusicatenibacter	SWRD	Inverse variance weighted	18	-0.26	0.32	0.403
genus Fusicatenibacter	SWRD	Maximum likelihood	18	-0.26	0.32	0.419
genus Fusicatenibacter	SWRD	MR Egger	18	-0.99	1.2	0.42
genus Fusicatenibacter	SWRD	Weighted median	18	-0.34	0.47	0.465
genus Gordonibacter	SWRD	Inverse variance weighted	11	-0.19	0.19	0.308
genus Gordonibacter	SWRD	Maximum likelihood	11	-0.2	0.19	0.302
genus Gordonibacter	SWRD	MR Egger	11	-1.33	0.79	0.125
genus Gordonibacter	SWRD	Weighted median	11	-0.13	0.24	0.577
genus Haemophilus	SWRD	Inverse variance weighted	9	0.18	0.28	0.504
genus Haemophilus	SWRD	Maximum likelihood	9	0.19	0.28	0.497
genus Haemophilus	SWRD	MR Egger	9	-0.02	0.62	0.978
genus Haemophilus	SWRD	Weighted median	9	0.4	0.38	0.286
genus Holdemanella	SWRD	Inverse variance weighted	11	0.38	0.24	0.109
genus Holdemanella	SWRD	Maximum likelihood	11	0.39	0.24	0.107
genus Holdemanella	SWRD	MR Egger	11	0.86	0.68	0.241
genus Holdemanella	SWRD	Weighted median	11	0.34	0.32	0.289
genus Holdemania	SWRD	Inverse variance weighted	15	-0.23	0.31	0.473
genus Holdemania	SWRD	Maximum likelihood	15	-0.22	0.25	0.382
genus Holdemania	SWRD	MR Egger	15	0.01	1	0.996
genus Holdemania	SWRD	Weighted median	15	-0.31	0.35	0.379
genus Howardella	SWRD	Inverse variance weighted (multiplicative random effects)	10	-0.06	0.25	0.803
genus Howardella	SWRD	Maximum likelihood	10	-0.07	0.2	0.714
genus Howardella	SWRD	MR Egger	10	0.53	1.09	0.64
genus Howardella	SWRD	Weighted median	10	-0.28	0.28	0.322
genus Hungatella	SWRD	Inverse variance weighted	5	-0.27	0.36	0.44
genus Hungatella	SWRD	Maximum likelihood	5	-0.29	0.3	0.324
genus Hungatella	SWRD	MR Egger	5	-2.76	2.04	0.268
genus Hungatella	SWRD	Weighted median	5	0.13	0.4	0.746
genus Intestinibacter	SWRD	Inverse variance weighted	15	-0.31	0.3	0.306
genus Intestinibacter	SWRD	Maximum likelihood	15	-0.32	0.29	0.264
genus Intestinibacter	SWRD	MR Egger	15	0.92	0.96	0.355
genus Intestinibacter	SWRD	Weighted median	15	-0.42	0.4	0.288
genus Intestinimonas	SWRD	Inverse variance weighted	16	-0.21	0.27	0.435
genus Intestinimonas	SWRD	Maximum likelihood	16	-0.21	0.27	0.452
genus Intestinimonas	SWRD	MR Egger	16	0.38	0.76	0.62
genus Intestinimonas	SWRD	Weighted median	16	-0.16	0.38	0.681
genus Lachnoclostridium	SWRD	Inverse variance weighted (multiplicative random effects)	13	-0.59	0.57	0.298
genus Lachnoclostridium	SWRD	Maximum likelihood	13	-0.57	0.38	0.13
genus Lachnoclostridium	SWRD	MR Egger	13	-0.54	2.02	0.793
genus Lachnoclostridium	SWRD	Weighted median	13	-1.16	0.54	0.0334
genus Lachnospiraceae FCS020 group	SWRD	Inverse variance weighted	12	0.27	0.32	0.398
genus Lachnospiraceae FCS020 group	SWRD	Maximum likelihood	12	0.28	0.32	0.394
genus Lachnospiraceae FCS020 group	SWRD	MR Egger	12	0.7	0.85	0.43
genus Lachnospiraceae FCS020 group	SWRD	Weighted median	12	0.26	0.43	0.543
genus Lachnospiraceae NC2004 group	SWRD	Inverse variance weighted	9	-0.15	0.26	0.58
genus Lachnospiraceae NC2004 group	SWRD	Maximum likelihood	9	-0.15	0.27	0.58
genus Lachnospiraceae NC2004 group	SWRD	MR Egger	9	-1.48	1.07	0.21
genus Lachnospiraceae NC2004 group	SWRD	Weighted median	9	-0.01	0.36	0.972
genus Lachnospiraceae ND3007 group	SWRD	Inverse variance weighted	3	-0.62	0.75	0.412
genus Lachnospiraceae ND3007 group	SWRD	Maximum likelihood	3	-0.63	0.76	0.409
genus Lachnospiraceae ND3007 group	SWRD	MR Egger	3	4.72	13.02	0.778
genus Lachnospiraceae ND3007 group	SWRD	Weighted median	3	-0.08	0.94	0.935
genus Lachnospiraceae NK4A136 group	SWRD	Inverse variance weighted	15	0.02	0.28	0.945
genus Lachnospiraceae NK4A136 group	SWRD	Maximum likelihood	15	0.02	0.3	0.94
genus Lachnospiraceae NK4A136 group	SWRD	MR Egger	15	-0.83	0.57	0.168
genus Lachnospiraceae NK4A136 group	SWRD	Weighted median	15	-0.11	0.42	0.792
genus Lachnospiraceae UCG001	SWRD	Inverse variance weighted	13	-0.22	0.27	0.416
genus Lachnospiraceae UCG001	SWRD	Maximum likelihood	13	-0.21	0.27	0.422
genus Lachnospiraceae UCG001	SWRD	MR Egger	13	-0.51	1.15	0.668
genus Lachnospiraceae UCG001	SWRD	Weighted median	13	-0.34	0.35	0.332
genus Lachnospiraceae UCG004	SWRD	Inverse variance weighted	12	-0.61	0.39	0.115
genus Lachnospiraceae UCG004	SWRD	Maximum likelihood	12	-0.64	0.37	0.0835
genus Lachnospiraceae UCG004	SWRD	MR Egger	12	-1.8	1.65	0.301
genus Lachnospiraceae UCG004	SWRD	Weighted median	12	-0.13	0.5	0.798
genus Lachnospiraceae UCG008	SWRD	Inverse variance weighted	10	0.06	0.3	0.839
genus Lachnospiraceae UCG008	SWRD	Maximum likelihood	10	0.07	0.26	0.801
genus Lachnospiraceae UCG008	SWRD	MR Egger	10	0.03	1.61	0.987
genus Lachnospiraceae UCG008	SWRD	Weighted median	10	-0.07	0.34	0.849
[truncated: 2,622 more rows]

## Sheet: Table S4
Table S4. Sensitivity analysis for "probable causalities" and "causalities" identified by the UVMR method.
Exposure	Outcome	Q	Q_df	P (heterogeneity)	Egger_intercept	Intercept_se	P (intercept)	Global Test_RSSobs	Global test_pval
phylum Firmicutes	insomnia	19.89	16	0.225	0	0.001	0.953	22.282	0.265
class Negativicutes	insomnia	8.087	11	0.705	-0.001	0.002	0.725	9.735	0.729
genus Lachnoclostridium	insomnia	15.314	11	0.169	0.002	0.002	0.515	18.143	0.22
order Selenomonadales	insomnia	8.087	11	0.705	-0.001	0.002	0.725	9.735	0.745
phylum Bacteroidetes	EDS	10.925	11	0.45	0.001	0.001	0.458	12.993	0.476
genus Butyricimonas	EDS	10.833	12	0.543	0.001	0.001	0.515	12.778	0.572
genus Eubacterium eligens group	EDS	3.841	7	0.798	-0.003	0.002	0.265	4.967	0.814
genus Oxalobacter	EDS	9.077	9	0.43	0	0.003	0.935	11.186	0.508
genus Prevotella9	SWRD	21.734	14	0.0842	-0.104	0.081	0.22	25.643	0.098
genus Ruminiclostridium6	SWRD	15.316	15	0.429	0.105	0.065	0.129	17.335	0.468
genus Allisonella	OSA	2.933	7	0.891	0.004	0.021	0.863	3.809	0.906
genus Eubacterium xylanophilum group	OSA	4.606	8	0.799	0.014	0.009	0.176	5.815	0.848
genus Eubacterium coprostanoligenes group	iRBD	13.25	12	0.351	0.082	0.069	0.256	15.369	0.393
genus Oscillibacter	iRBD	8.257	12	0.765	-0.007	0.073	0.922	9.682	0.783

## Sheet: Table S5
Table S5. Leave-one-out analysis results of "probable causalities" and "causalities" identified by the UVMR method.
Exposure	Outcome	SNP	Beta	Se	Pval
phylum Firmicutes	insomnia	rs112334273	0.019	0.007	0.0114
phylum Firmicutes	insomnia	rs2009919	0.016	0.007	0.0298
phylum Firmicutes	insomnia	rs2273429	0.017	0.008	0.0238
phylum Firmicutes	insomnia	rs2332027	0.018	0.008	0.0203
phylum Firmicutes	insomnia	rs2547978	0.016	0.007	0.0291
phylum Firmicutes	insomnia	rs36111799	0.016	0.007	0.0283
phylum Firmicutes	insomnia	rs3792064	0.016	0.007	0.029
phylum Firmicutes	insomnia	rs3852931	0.02	0.007	0.00602
phylum Firmicutes	insomnia	rs4750583	0.016	0.007	0.0286
phylum Firmicutes	insomnia	rs56199908	0.016	0.008	0.0449
phylum Firmicutes	insomnia	rs6814436	0.018	0.008	0.0192
phylum Firmicutes	insomnia	rs6815608	0.021	0.007	0.00158
phylum Firmicutes	insomnia	rs7247191	0.017	0.008	0.0256
phylum Firmicutes	insomnia	rs72738886	0.018	0.008	0.0191
phylum Firmicutes	insomnia	rs72771021	0.021	0.007	0.00155
phylum Firmicutes	insomnia	rs8085381	0.018	0.008	0.019
phylum Firmicutes	insomnia	rs992074	0.014	0.008	0.0778
phylum Firmicutes	insomnia	All	0.017	0.007	0.015
class Negativicutes	insomnia	rs1135612	0.032	0.009	0.000211
class Negativicutes	insomnia	rs13086907	0.031	0.009	0.000404
class Negativicutes	insomnia	rs1643968	0.031	0.009	0.00036
class Negativicutes	insomnia	rs1649999	0.031	0.009	0.000389
class Negativicutes	insomnia	rs2834062	0.034	0.009	0.000106
class Negativicutes	insomnia	rs4463806	0.034	0.009	7.33e-05
class Negativicutes	insomnia	rs4722181	0.031	0.009	0.000352
class Negativicutes	insomnia	rs60274479	0.03	0.009	0.000663
class Negativicutes	insomnia	rs61249479	0.032	0.009	0.000228
class Negativicutes	insomnia	rs71405394	0.037	0.009	2.72e-05
class Negativicutes	insomnia	rs73232831	0.03	0.009	0.00105
class Negativicutes	insomnia	rs9423647	0.036	0.009	3.66e-05
class Negativicutes	insomnia	All	0.032	0.008	0.000108
order Selenomonadales	insomnia	rs1135612	0.032	0.009	0.000211
order Selenomonadales	insomnia	rs13086907	0.031	0.009	0.000404
order Selenomonadales	insomnia	rs1643968	0.031	0.009	0.00036
order Selenomonadales	insomnia	rs1649999	0.031	0.009	0.000389
order Selenomonadales	insomnia	rs2834062	0.034	0.009	0.000106
order Selenomonadales	insomnia	rs4463806	0.034	0.009	7.33e-05
order Selenomonadales	insomnia	rs4722181	0.031	0.009	0.000352
order Selenomonadales	insomnia	rs60274479	0.03	0.009	0.000663
order Selenomonadales	insomnia	rs61249479	0.032	0.009	0.000228
order Selenomonadales	insomnia	rs71405394	0.037	0.009	2.72e-05
order Selenomonadales	insomnia	rs73232831	0.03	0.009	0.00105
order Selenomonadales	insomnia	rs9423647	0.036	0.009	3.66e-05
order Selenomonadales	insomnia	All	0.032	0.008	0.000108
genus Lachnoclostridium	insomnia	rs1031599	0.036	0.011	0.00172
genus Lachnoclostridium	insomnia	rs12566975	0.029	0.009	0.00181
genus Lachnoclostridium	insomnia	rs1528479	0.036	0.011	0.00185
genus Lachnoclostridium	insomnia	rs1997204	0.036	0.011	0.0018
genus Lachnoclostridium	insomnia	rs2385421	0.038	0.011	0.00027
genus Lachnoclostridium	insomnia	rs3821998	0.033	0.011	0.00318
genus Lachnoclostridium	insomnia	rs4738679	0.038	0.011	0.000652
genus Lachnoclostridium	insomnia	rs6112314	0.039	0.011	0.000409
genus Lachnoclostridium	insomnia	rs615997	0.032	0.011	0.00389
genus Lachnoclostridium	insomnia	rs62285313	0.031	0.011	0.00423
genus Lachnoclostridium	insomnia	rs72829893	0.035	0.012	0.00242
genus Lachnoclostridium	insomnia	rs78068103	0.039	0.01	0.000197
genus Lachnoclostridium	insomnia	All	0.035	0.01	0.000805
phylum Bacteroidetes	EDS	rs111845179	0.015	0.006	0.0102
phylum Bacteroidetes	EDS	rs17343978	0.014	0.006	0.0151
phylum Bacteroidetes	EDS	rs2032750	0.014	0.006	0.0171
phylum Bacteroidetes	EDS	rs62531359	0.013	0.006	0.0238
phylum Bacteroidetes	EDS	rs62575403	0.017	0.006	0.00277
phylum Bacteroidetes	EDS	rs6586324	0.013	0.006	0.0236
phylum Bacteroidetes	EDS	rs72706335	0.012	0.007	0.0758
phylum Bacteroidetes	EDS	rs73512608	0.013	0.006	0.0289
phylum Bacteroidetes	EDS	rs73846128	0.013	0.006	0.0282
phylum Bacteroidetes	EDS	rs73975615	0.013	0.006	0.0264
phylum Bacteroidetes	EDS	rs7999780	0.011	0.006	0.0499
phylum Bacteroidetes	EDS	rs929878	0.011	0.006	0.051
phylum Bacteroidetes	EDS	All	0.013	0.005	0.0151
genus Butyricimonas	EDS	rs11228830	0.014	0.005	0.0027
genus Butyricimonas	EDS	rs113054641	0.016	0.005	0.00037
genus Butyricimonas	EDS	rs12304031	0.013	0.005	0.00324
genus Butyricimonas	EDS	rs12458763	0.014	0.005	0.00171
genus Butyricimonas	EDS	rs1862649	0.013	0.005	0.00322
genus Butyricimonas	EDS	rs2114713	0.015	0.005	0.000855
genus Butyricimonas	EDS	rs62130338	0.013	0.005	0.00492
genus Butyricimonas	EDS	rs62390301	0.014	0.005	0.003
genus Butyricimonas	EDS	rs7083431	0.015	0.005	0.00115
genus Butyricimonas	EDS	rs71428626	0.013	0.005	0.00527
genus Butyricimonas	EDS	rs72814525	0.015	0.005	0.00113
genus Butyricimonas	EDS	rs78453362	0.017	0.005	0.000302
genus Butyricimonas	EDS	rs9657374	0.013	0.005	0.00427
genus Butyricimonas	EDS	All	0.014	0.004	0.0012
genus Eubacterium eligens group	EDS	rs11730852	0.016	0.007	0.0198
genus Eubacterium eligens group	EDS	rs12719051	0.014	0.007	0.0456
genus Eubacterium eligens group	EDS	rs182318	0.013	0.007	0.0517
genus Eubacterium eligens group	EDS	rs2200429	0.013	0.007	0.0573
genus Eubacterium eligens group	EDS	rs265534	0.019	0.007	0.00732
genus Eubacterium eligens group	EDS	rs4583233	0.014	0.007	0.0519
genus Eubacterium eligens group	EDS	rs56080211	0.014	0.007	0.056
genus Eubacterium eligens group	EDS	rs6923695	0.015	0.007	0.0396
genus Eubacterium eligens group	EDS	All	0.015	0.007	0.025
genus Oxalobacter	EDS	rs10464997	0.013	0.004	0.000283
genus Oxalobacter	EDS	rs11108500	0.013	0.004	0.000312
genus Oxalobacter	EDS	rs111966731	0.014	0.004	9.7e-05
genus Oxalobacter	EDS	rs12002250	0.014	0.004	7.85e-05
genus Oxalobacter	EDS	rs1569853	0.016	0.003	3.36e-06
genus Oxalobacter	EDS	rs36057338	0.013	0.004	0.000293
genus Oxalobacter	EDS	rs3862635	0.013	0.003	0.000204
genus Oxalobacter	EDS	rs4428215	0.013	0.004	0.000345
genus Oxalobacter	EDS	rs6000536	0.012	0.003	0.000582
genus Oxalobacter	EDS	rs6993398	0.015	0.004	3.82e-05
genus Oxalobacter	EDS	All	0.014	0.003	3.45e-05
genus Allisonella	OSA	rs1901739	0.06	0.023	0.00808
genus Allisonella	OSA	rs35110698	0.074	0.022	0.000909
genus Allisonella	OSA	rs35778461	0.071	0.023	0.002
genus Allisonella	OSA	rs594561	0.074	0.023	0.00102
genus Allisonella	OSA	rs602075	0.065	0.024	0.00639
genus Allisonella	OSA	rs6742198	0.077	0.023	0.000833
genus Allisonella	OSA	rs76904847	0.069	0.023	0.00242
genus Allisonella	OSA	rs7898615	0.07	0.023	0.00221
genus Allisonella	OSA	All	0.07	0.021	0.00105
genus Eubacterium xylanophilum group	OSA	rs10140184	-0.164	0.04	4.2e-05
genus Eubacterium xylanophilum group	OSA	rs10917203	-0.143	0.04	0.000386
genus Eubacterium xylanophilum group	OSA	rs112176119	-0.136	0.041	0.000871
genus Eubacterium xylanophilum group	OSA	rs13239072	-0.152	0.04	0.00017
genus Eubacterium xylanophilum group	OSA	rs17830032	-0.131	0.043	0.00235
genus Eubacterium xylanophilum group	OSA	rs1999224	-0.153	0.04	0.000131
genus Eubacterium xylanophilum group	OSA	rs2012708	-0.155	0.04	0.000101
genus Eubacterium xylanophilum group	OSA	rs2213117	-0.136	0.041	0.000797
genus Eubacterium xylanophilum group	OSA	rs75586835	-0.144	0.04	0.000349
genus Eubacterium xylanophilum group	OSA	All	-0.146	0.038	0.000131
genus Prevotella9	SWRD	rs111509883	0.529	0.318	0.0959
genus Prevotella9	SWRD	rs11685699	0.811	0.252	0.00129
genus Prevotella9	SWRD	rs117271932	0.441	0.298	0.138
genus Prevotella9	SWRD	rs12648235	0.706	0.298	0.0179
genus Prevotella9	SWRD	rs1304512	0.554	0.298	0.0633
genus Prevotella9	SWRD	rs2104588	0.662	0.303	0.0289
genus Prevotella9	SWRD	rs2495052	0.575	0.301	0.0557
genus Prevotella9	SWRD	rs2683313	0.676	0.307	0.0277
genus Prevotella9	SWRD	rs4968431	0.666	0.307	0.03
genus Prevotella9	SWRD	rs7237249	0.717	0.292	0.0142
genus Prevotella9	SWRD	rs72815774	0.565	0.311	0.0691
genus Prevotella9	SWRD	rs746764	0.637	0.314	0.0424
genus Prevotella9	SWRD	rs7976209	0.667	0.307	0.0299
genus Prevotella9	SWRD	rs9428102	0.589	0.306	0.0545
genus Prevotella9	SWRD	rs9613013	0.642	0.309	0.0379
genus Prevotella9	SWRD	All	0.631	0.292	0.0305
genus Ruminiclostridium6	SWRD	rs10829821	-0.727	0.301	0.0156
genus Ruminiclostridium6	SWRD	rs116969552	-0.809	0.314	0.01
genus Ruminiclostridium6	SWRD	rs11992182	-0.85	0.311	0.00627
genus Ruminiclostridium6	SWRD	rs1756364	-0.735	0.309	0.0172
genus Ruminiclostridium6	SWRD	rs2548459	-0.963	0.3	0.00134
genus Ruminiclostridium6	SWRD	rs35362464	-0.914	0.299	0.00219
genus Ruminiclostridium6	SWRD	rs61060922	-0.842	0.314	0.00727
genus Ruminiclostridium6	SWRD	rs663262	-0.944	0.298	0.00153
genus Ruminiclostridium6	SWRD	rs67479537	-0.777	0.309	0.0118
genus Ruminiclostridium6	SWRD	rs71414120	-0.693	0.32	0.0301
genus Ruminiclostridium6	SWRD	rs72991535	-0.78	0.308	0.0114
genus Ruminiclostridium6	SWRD	rs73176030	-0.885	0.303	0.00352
genus Ruminiclostridium6	SWRD	rs77193512	-0.806	0.317	0.011
genus Ruminiclostridium6	SWRD	rs792058	-0.795	0.313	0.011
genus Ruminiclostridium6	SWRD	rs79968172	-0.789	0.312	0.0115
genus Ruminiclostridium6	SWRD	rs9555756	-0.783	0.307	0.0107
genus Ruminiclostridium6	SWRD	All	-0.819	0.294	0.00538
genus Eubacterium coprostanoligenes group	iRBD	rs1020520	0.727	0.296	0.014
genus Eubacterium coprostanoligenes group	iRBD	rs10444197	0.748	0.291	0.0101
genus Eubacterium coprostanoligenes group	iRBD	rs11052069	0.621	0.292	0.0333
genus Eubacterium coprostanoligenes group	iRBD	rs11720857	0.779	0.279	0.00526
genus Eubacterium coprostanoligenes group	iRBD	rs12906958	0.668	0.301	0.0267
genus Eubacterium coprostanoligenes group	iRBD	rs17159861	0.62	0.307	0.0437
genus Eubacterium coprostanoligenes group	iRBD	rs2644213	0.728	0.294	0.0135
genus Eubacterium coprostanoligenes group	iRBD	rs4076415	0.514	0.273	0.0604
genus Eubacterium coprostanoligenes group	iRBD	rs62024432	0.693	0.3	0.0208
genus Eubacterium coprostanoligenes group	iRBD	rs6762473	0.604	0.29	0.037
genus Eubacterium coprostanoligenes group	iRBD	rs76898927	0.808	0.274	0.00318
genus Eubacterium coprostanoligenes group	iRBD	rs79895140	0.667	0.3	0.0263
genus Eubacterium coprostanoligenes group	iRBD	rs9648214	0.665	0.303	0.0283
genus Eubacterium coprostanoligenes group	iRBD	All	0.681	0.277	0.0142
genus Oscillibacter	iRBD	rs11627628	0.478	0.2	0.0169
genus Oscillibacter	iRBD	rs11990279	0.489	0.197	0.0132
genus Oscillibacter	iRBD	rs12649930	0.563	0.198	0.0044
genus Oscillibacter	iRBD	rs133832	0.584	0.198	0.00314
genus Oscillibacter	iRBD	rs16866406	0.523	0.198	0.00817
genus Oscillibacter	iRBD	rs16934185	0.442	0.198	0.0253
genus Oscillibacter	iRBD	rs234108	0.457	0.199	0.0215
genus Oscillibacter	iRBD	rs36095275	0.527	0.198	0.00774
genus Oscillibacter	iRBD	rs4506202	0.5	0.196	0.0106
genus Oscillibacter	iRBD	rs61883564	0.429	0.197	0.0294
genus Oscillibacter	iRBD	rs62206502	0.5	0.196	0.0106
genus Oscillibacter	iRBD	rs75453768	0.56	0.197	0.00441
genus Oscillibacter	iRBD	rs9393920	0.495	0.199	0.0129
genus Oscillibacter	iRBD	All	0.504	0.19	0.00797

## Sheet: Table S6
Table S6. Recalculation with four new MR models as supplementary validation for "probable causalities" and "causalities" identified by the UVMR method.
Exposure	Outcome	Method	nSNP	Beta	Se	Pval
phylum Firmicutes	insomnia	cML-MA	17	0.02	0.008	0.0145
phylum Firmicutes	insomnia	ConMix	17	0.026	0.005	0.000396
phylum Firmicutes	insomnia	dIVW	17	0.018	0.007	0.0118
phylum Firmicutes	insomnia	MR-PAPS	17	0.022	0.007	0.00237
class Negativicutes	insomnia	cML-MA	12	0.033	0.01	0.00112
class Negativicutes	insomnia	ConMix	12	0.046	0.01	0.000491
class Negativicutes	insomnia	dIVW	12	0.034	0.009	0.000183
class Negativicutes	insomnia	MR-PAPS	12	0.034	0.009	0.000272
order Selenomonadales	insomnia	cML-MA	12	0.033	0.01	0.00112
order Selenomonadales	insomnia	ConMix	12	0.046	0.01	0.000491
order Selenomonadales	insomnia	dIVW	12	0.034	0.009	0.000183
order Selenomonadales	insomnia	MR-PAPS	12	0.034	0.009	0.000272
genus Lachnoclostridium	insomnia	cML-MA	12	0.034	0.011	0.00193
genus Lachnoclostridium	insomnia	ConMix	12	0.056	0.02	0.03
genus Lachnoclostridium	insomnia	dIVW	12	0.037	0.011	0.000501
genus Lachnoclostridium	insomnia	MR-PAPS	12	0.034	0.011	0.00153
phylum Bacteroidetes	EDS	cML-MA	12	0.013	0.007	0.0506
phylum Bacteroidetes	EDS	ConMix	12	0.018	0.005	0.0409
phylum Bacteroidetes	EDS	dIVW	12	0.014	0.006	0.0172
phylum Bacteroidetes	EDS	MR-PAPS	12	0.014	0.006	0.0166
genus Butyricimonas	EDS	cML-MA	13	0.015	0.005	0.0036
genus Butyricimonas	EDS	ConMix	13	0.018	0.003	0.00313
genus Butyricimonas	EDS	dIVW	13	0.015	0.005	0.00151
genus Butyricimonas	EDS	MR-PAPS	13	0.016	0.005	0.00141
genus Eubacterium eligens group	EDS	cML-MA	8	0.016	0.007	0.0308
genus Eubacterium eligens group	EDS	ConMix	8	0.019	0.005	0.0125
genus Eubacterium eligens group	EDS	dIVW	8	0.016	0.007	0.0277
genus Eubacterium eligens group	EDS	MR-PAPS	8	0.016	0.007	0.0339
genus Oxalobacter	EDS	cML-MA	10	0.014	0.004	0.000217
genus Oxalobacter	EDS	ConMix	10	0.021	0.003	0.00143
genus Oxalobacter	EDS	dIVW	10	0.014	0.004	6.66e-05
genus Oxalobacter	EDS	MR-PAPS	10	0.015	0.004	5.74e-05
genus Prevotella9	SWRD	cML-MA	15	0.648	0.342	0.0578
genus Prevotella9	SWRD	ConMix	15	1.349	0.395	0.0171
genus Prevotella9	SWRD	dIVW	15	0.662	0.293	0.0238
genus Prevotella9	SWRD	MR-PAPS	15	0.779	0.338	0.021
genus Ruminiclostridium6	SWRD	cML-MA	16	-0.866	0.363	0.0171
genus Ruminiclostridium6	SWRD	ConMix	16	-1.33	0.362	0.00092
genus Ruminiclostridium6	SWRD	dIVW	16	-0.859	0.31	0.00558
genus Ruminiclostridium6	SWRD	MR-PAPS	16	-0.946	0.319	0.00306
genus Allisonella	OSA	cML-MA	8	0.07	0.022	0.00159
genus Allisonella	OSA	ConMix	8	0.066	0.026	0.00628
genus Allisonella	OSA	dIVW	8	0.073	0.023	0.00152
genus Allisonella	OSA	MR-PAPS	8	0.071	0.024	0.00306
genus Eubacterium xylanophilum group	OSA	cML-MA	9	-0.148	0.04	0.000227
genus Eubacterium xylanophilum group	OSA	ConMix	9	-0.18	0.048	0.00204
genus Eubacterium xylanophilum group	OSA	dIVW	9	-0.153	0.042	0.000248
genus Eubacterium xylanophilum group	OSA	MR-PAPS	9	-0.149	0.043	0.000534
genus Eubacterium coprostanoligenes group	iRBD	cML-MA	13	0.661	0.327	0.043
genus Eubacterium coprostanoligenes group	iRBD	ConMix	13	0.752	0.485	0.055
genus Eubacterium coprostanoligenes group	iRBD	dIVW	13	0.713	0.28	0.011
genus Eubacterium coprostanoligenes group	iRBD	MR-PAPS	13	0.662	0.287	0.0211
genus Oscillibacter	iRBD	cML-MA	13	0.516	0.207	0.0127
genus Oscillibacter	iRBD	ConMix	13	0.744	0.265	0.0137
genus Oscillibacter	iRBD	dIVW	13	0.527	0.201	0.00888
genus Oscillibacter	iRBD	MR-PAPS	13	0.52	0.208	0.0125
Abbreviations: cML-MA, Constrained maximum likelihood; ConMix, Contamination mixture method; dIVW, Debiased inverse-variance weighted method; MR-PAPS, Robust adjusted profile score.

## Sheet: Table S7
Table S7. Instrumental variables used in the reverse MR analysis.
Exposure	Outcome	SNP	Effect_allele	Other_allele	Chr	Pos	Beta	Se	Pval	Steiger_pval	F_value
insomnia	phylum Firmicutes	rs10032268	T	C	4	172837476	0.007	0.002	3e-06	0.865	21.816
insomnia	phylum Firmicutes	rs10276441	A	G	7	52581385	0.01	0.002	1.1e-07	0.73	28.198
insomnia	phylum Firmicutes	rs10433542	A	G	3	35108791	0.008	0.002	9.5e-06	0.75	19.602
insomnia	phylum Firmicutes	rs1083562	C	T	5	153002796	-0.009	0.002	2.3e-07	0.554	26.759
insomnia	phylum Firmicutes	rs10891492	T	C	11	112909745	0.007	0.002	2.5e-06	0.571	22.177
insomnia	phylum Firmicutes	rs11097861	G	A	4	105330133	0.01	0.002	1.1e-09	0.539	37.077
insomnia	phylum Firmicutes	rs11152363	A	G	18	53057188	0.016	0.002	4.5e-16	0.513	65.992
insomnia	phylum Firmicutes	rs11204888	G	A	1	151758312	0.008	0.002	5.6e-07	0.429	25.042
insomnia	phylum Firmicutes	rs11220675	A	G	11	99493578	-0.008	0.002	9.2e-07	0.786	24.094
insomnia	phylum Firmicutes	rs113851554	T	G	2	66750564	0.047	0.003	2.9e-45	0.726	199.345
insomnia	phylum Firmicutes	rs116365395	A	G	5	179519626	-0.01	0.002	8.7e-06	0.732	19.777
insomnia	phylum Firmicutes	rs117588383	G	A	12	43447598	-0.015	0.003	5.7e-06	0.666	20.596
insomnia	phylum Firmicutes	rs11786846	A	G	8	12837011	-0.008	0.002	2.2e-06	0.735	22.445
insomnia	phylum Firmicutes	rs11790060	C	T	9	96202932	-0.01	0.002	5.8e-11	0.739	42.9
insomnia	phylum Firmicutes	rs1180196	G	A	6	83960006	-0.007	0.002	5.4e-06	0.786	20.687
insomnia	phylum Firmicutes	rs11871607	G	A	17	29140186	0.009	0.002	6e-07	0.398	24.92
insomnia	phylum Firmicutes	rs11946613	G	A	4	43964898	-0.008	0.002	1.5e-06	0.871	23.115
insomnia	phylum Firmicutes	rs11963889	C	T	6	46318568	-0.008	0.001	3.3e-07	0.613	26.092
insomnia	phylum Firmicutes	rs12047993	A	G	1	232816206	-0.008	0.002	5.1e-06	0.852	20.791
insomnia	phylum Firmicutes	rs12470989	G	A	2	200955823	-0.01	0.002	2.8e-08	0.982	30.826
insomnia	phylum Firmicutes	rs12526086	A	G	6	14105897	-0.008	0.002	2.8e-06	0.44	21.979
insomnia	phylum Firmicutes	rs12609484	T	G	19	4970593	-0.007	0.002	5.6e-06	0.549	20.636
insomnia	phylum Firmicutes	rs12771201	C	T	10	117888887	0.007	0.002	1.2e-06	0.952	23.51
insomnia	phylum Firmicutes	rs13126826	A	C	4	54562285	-0.009	0.002	9.9e-06	0.938	19.524
insomnia	phylum Firmicutes	rs13165885	C	T	5	106326475	-0.009	0.002	4e-06	0.605	21.269
insomnia	phylum Firmicutes	rs13253336	C	T	8	103254690	-0.008	0.002	3.9e-06	0.507	21.302
insomnia	phylum Firmicutes	rs140128342	T	C	4	92398283	0.011	0.002	8.2e-07	0.702	24.318
insomnia	phylum Firmicutes	rs142357434	T	C	12	120866011	-0.012	0.002	1.5e-06	0.565	23.204
insomnia	phylum Firmicutes	rs1533522	A	G	2	215507078	-0.01	0.002	1.5e-06	0.541	23.131
insomnia	phylum Firmicutes	rs15870	G	A	14	55619311	-0.007	0.002	7.7e-07	0.864	24.441
insomnia	phylum Firmicutes	rs1670131	T	G	18	6315744	0.01	0.002	8.7e-07	0.835	24.201
insomnia	phylum Firmicutes	rs16854819	G	A	3	143736126	0.007	0.002	2e-06	0.696	22.595
insomnia	phylum Firmicutes	rs17048879	C	T	3	8275541	-0.007	0.002	8.3e-06	0.878	19.858
insomnia	phylum Firmicutes	rs17151854	T	G	8	10236559	0.013	0.002	3.8e-10	0.496	39.211
insomnia	phylum Firmicutes	rs17357412	A	G	20	15086523	0.012	0.003	6.3e-06	0.702	20.384
insomnia	phylum Firmicutes	rs17495401	G	A	4	19120064	0.008	0.002	6.7e-06	0.565	20.267
insomnia	phylum Firmicutes	rs176644	T	G	15	89913632	0.008	0.002	1.1e-07	0.943	28.107
insomnia	phylum Firmicutes	rs17709610	G	A	10	104250278	-0.01	0.002	9.5e-10	0.785	37.431
insomnia	phylum Firmicutes	rs1867814	A	G	2	116563438	-0.008	0.001	2.4e-07	0.632	26.674
insomnia	phylum Firmicutes	rs1936367	C	T	9	9963968	-0.008	0.002	9.9e-06	0.745	19.526
insomnia	phylum Firmicutes	rs1988337	G	A	4	91292200	0.008	0.001	2.1e-08	0.493	31.413
insomnia	phylum Firmicutes	rs2051821	C	T	17	46143515	-0.009	0.002	3.3e-06	0.811	21.658
insomnia	phylum Firmicutes	rs2062113	C	T	16	59476179	-0.01	0.002	1.6e-10	0.362	40.953
insomnia	phylum Firmicutes	rs2270914	T	C	5	1442979	-0.009	0.002	1.5e-07	0.949	27.647
insomnia	phylum Firmicutes	rs2274733	T	G	9	82489613	-0.007	0.002	8.2e-06	0.625	19.885
insomnia	phylum Firmicutes	rs240112	A	C	6	101059253	-0.008	0.001	2.9e-07	0.522	26.31
insomnia	phylum Firmicutes	rs2487512	C	A	10	22137880	-0.008	0.002	2.8e-06	0.866	21.928
insomnia	phylum Firmicutes	rs27704	A	G	5	123146472	0.009	0.002	6.1e-07	0.707	24.877
insomnia	phylum Firmicutes	rs2838788	C	T	21	46542374	-0.007	0.002	9.9e-07	0.594	23.956
insomnia	phylum Firmicutes	rs2881926	T	C	2	20391853	0.007	0.001	4e-06	0.743	21.287
insomnia	phylum Firmicutes	rs302165	A	G	7	18323899	-0.008	0.002	4.6e-06	0.737	20.985
insomnia	phylum Firmicutes	rs324017	C	A	12	57487814	-0.01	0.002	1.4e-09	0.423	36.693
insomnia	phylum Firmicutes	rs34117109	C	A	11	113770811	0.007	0.002	3e-06	0.562	21.813
insomnia	phylum Firmicutes	rs35267450	C	T	1	18429405	0.009	0.002	5.4e-08	0.567	29.567
insomnia	phylum Firmicutes	rs35300422	G	A	1	238264437	0.012	0.002	1.2e-06	0.441	23.632
insomnia	phylum Firmicutes	rs3862230	C	T	1	44855891	0.008	0.002	9.7e-07	0.455	23.981
insomnia	phylum Firmicutes	rs4312180	C	T	13	40240381	0.007	0.002	4.5e-06	0.996	21.04
insomnia	phylum Firmicutes	rs4572538	T	C	2	147423012	-0.01	0.002	7.7e-10	0.693	37.839
insomnia	phylum Firmicutes	rs4577309	G	A	2	191288833	-0.009	0.001	1e-08	0.568	32.82
insomnia	phylum Firmicutes	rs4741435	G	A	9	14821996	-0.009	0.002	7.6e-06	0.762	20.035
insomnia	phylum Firmicutes	rs4744336	A	G	9	97147851	0.007	0.001	4.1e-06	0.991	21.213
insomnia	phylum Firmicutes	rs4748580	T	C	10	19744849	0.008	0.002	2.6e-07	0.397	26.501
insomnia	phylum Firmicutes	rs518143	G	A	11	83335764	-0.008	0.002	3.9e-07	0.739	25.73
insomnia	phylum Firmicutes	rs533757	C	T	11	107397587	0.008	0.001	3.1e-07	0.853	26.163
insomnia	phylum Firmicutes	rs544566	C	T	11	18065861	-0.008	0.001	9.6e-08	0.943	28.452
insomnia	phylum Firmicutes	rs55764386	A	G	7	133779753	-0.007	0.001	6.9e-06	0.488	20.216
insomnia	phylum Firmicutes	rs56093896	A	C	2	114103966	-0.012	0.002	7.7e-12	0.252	46.836
insomnia	phylum Firmicutes	rs56330606	G	A	19	37673953	0.009	0.002	1.2e-09	0.805	37
insomnia	phylum Firmicutes	rs56365214	A	C	2	58930167	-0.015	0.002	5.6e-13	0.69	51.971
insomnia	phylum Firmicutes	rs56938914	C	T	15	96965827	-0.007	0.002	3.2e-06	0.549	21.686
insomnia	phylum Firmicutes	rs57985356	G	T	17	7735063	-0.013	0.003	5.6e-07	0.919	25.048
insomnia	phylum Firmicutes	rs58380455	T	C	2	230944033	0.01	0.002	1.6e-06	0.479	22.984
insomnia	phylum Firmicutes	rs61771936	A	G	1	73266056	-0.01	0.002	1.3e-06	0.426	23.401
insomnia	phylum Firmicutes	rs61928791	G	A	12	79698360	-0.015	0.003	6.1e-06	0.456	20.445
insomnia	phylum Firmicutes	rs6483833	T	C	11	22230846	-0.009	0.002	6.9e-06	0.458	20.208
insomnia	phylum Firmicutes	rs6486359	C	T	11	9465619	-0.008	0.002	2.2e-07	0.639	26.823
insomnia	phylum Firmicutes	rs6690017	G	T	1	57842729	-0.01	0.002	1.1e-11	0.518	46.217
insomnia	phylum Firmicutes	rs6799186	T	C	3	48768680	-0.007	0.001	7.1e-06	0.451	20.164
insomnia	phylum Firmicutes	rs68094047	T	C	12	109855201	0.01	0.002	1.7e-09	0.795	36.248
insomnia	phylum Firmicutes	rs6833329	G	A	4	7318704	-0.008	0.002	8.4e-08	0.581	28.712
insomnia	phylum Firmicutes	rs7029454	C	A	9	134778509	-0.011	0.002	1.9e-06	0.873	22.685
insomnia	phylum Firmicutes	rs7138222	C	A	12	70806981	0.008	0.002	5.3e-07	0.676	25.142
insomnia	phylum Firmicutes	rs7170151	T	C	15	38846678	0.008	0.002	2.3e-06	0.874	22.288
insomnia	phylum Firmicutes	rs7261967	A	G	20	34637634	0.01	0.002	8.3e-06	0.905	19.859
insomnia	phylum Firmicutes	rs73064225	A	G	19	58974378	0.008	0.002	6.7e-07	0.485	24.695
insomnia	phylum Firmicutes	rs7568599	C	T	2	53028060	-0.007	0.002	7.4e-07	0.919	24.504
insomnia	phylum Firmicutes	rs75709417	T	C	3	87842436	0.012	0.002	6.3e-08	0.547	29.283
insomnia	phylum Firmicutes	rs7625896	G	A	3	44062561	-0.008	0.002	1.7e-07	0.828	27.334
insomnia	phylum Firmicutes	rs7710039	C	T	5	80492967	-0.008	0.002	2.2e-06	0.605	22.382
insomnia	phylum Firmicutes	rs7711696	T	G	5	135486536	0.011	0.002	4.1e-12	0.728	48.066
insomnia	phylum Firmicutes	rs776935	G	A	8	107747281	-0.01	0.002	5.5e-07	0.507	25.094
insomnia	phylum Firmicutes	rs7806714	T	C	7	32553369	0.007	0.002	6e-06	0.776	20.501
insomnia	phylum Firmicutes	rs7817180	T	C	8	66206231	0.009	0.002	1.4e-06	0.512	23.321
insomnia	phylum Firmicutes	rs78887635	C	T	2	181215001	-0.012	0.002	2.3e-07	0.759	26.744
insomnia	phylum Firmicutes	rs79589176	A	G	14	103244289	-0.007	0.002	2.6e-06	0.528	22.085
insomnia	phylum Firmicutes	rs8082416	A	G	17	74519374	0.015	0.003	9.4e-06	0.961	19.625
insomnia	phylum Firmicutes	rs872369	G	A	15	70671550	-0.008	0.002	2.1e-07	0.436	26.92
insomnia	phylum Firmicutes	rs9299533	G	A	10	77748828	0.007	0.002	7.1e-06	0.633	20.161
insomnia	phylum Firmicutes	rs948597	G	A	18	43893561	0.009	0.002	2.7e-06	0.929	22.024
insomnia	phylum Firmicutes	rs9570080	C	T	13	59832775	-0.011	0.002	1.6e-11	0.421	45.413
insomnia	phylum Firmicutes	rs9610500	G	A	22	22221167	-0.007	0.002	2.3e-06	0.706	22.357
insomnia	phylum Firmicutes	rs9611519	T	C	22	41613188	0.008	0.002	2.7e-06	0.722	22.03
insomnia	phylum Firmicutes	rs9649581	A	G	7	132526794	0.008	0.002	8.9e-07	0.584	24.146
insomnia	phylum Firmicutes	rs9770953	C	T	7	580682	0.008	0.002	2.7e-06	0.736	22.03
insomnia	phylum Firmicutes	rs9845387	A	C	3	116425935	-0.022	0.004	7.1e-09	0.445	33.495
insomnia	phylum Firmicutes	rs9894577	A	G	17	43223292	0.013	0.002	1.3e-16	0.42	68.382
insomnia	phylum Firmicutes	rs9942846	T	C	9	23195286	0.007	0.001	7.8e-06	0.778	19.982
insomnia	class Negativicutes	rs10032268	T	C	4	172837476	0.007	0.002	3e-06	0.958	21.816
insomnia	class Negativicutes	rs10184819	A	G	2	35562699	0.007	0.002	4.5e-06	0.496	21.044
insomnia	class Negativicutes	rs10235198	T	C	7	88311477	0.013	0.002	7.7e-08	0.533	28.872
insomnia	class Negativicutes	rs10276441	A	G	7	52581385	0.01	0.002	1.1e-07	0.735	28.198
insomnia	class Negativicutes	rs1083562	C	T	5	153002796	-0.009	0.002	2.3e-07	0.871	26.759
insomnia	class Negativicutes	rs10838708	A	G	11	47441513	-0.009	0.002	2.9e-10	0.72	39.77
insomnia	class Negativicutes	rs10873264	G	A	14	74503333	0.014	0.003	9e-06	0.918	19.716
insomnia	class Negativicutes	rs10891492	T	C	11	112909745	0.007	0.002	2.5e-06	0.579	22.177
insomnia	class Negativicutes	rs10947690	G	A	6	37631768	0.009	0.002	5.7e-08	0.805	29.456
insomnia	class Negativicutes	rs10971879	A	G	9	34065493	-0.007	0.002	8.2e-06	0.575	19.897
insomnia	class Negativicutes	rs11097861	G	A	4	105330133	0.01	0.002	1.1e-09	0.728	37.077
insomnia	class Negativicutes	rs11152363	A	G	18	53057188	0.016	0.002	4.5e-16	0.328	65.992
insomnia	class Negativicutes	rs11204888	G	A	1	151758312	0.008	0.002	5.6e-07	0.443	25.042
insomnia	class Negativicutes	rs11220675	A	G	11	99493578	-0.008	0.002	9.2e-07	0.61	24.094
insomnia	class Negativicutes	rs113851554	T	G	2	66750564	0.047	0.003	2.9e-45	0.0452	199.345
insomnia	class Negativicutes	rs11635495	C	T	15	67804682	0.009	0.001	2.8e-10	0.631	39.837
insomnia	class Negativicutes	rs116365395	A	G	5	179519626	-0.01	0.002	8.7e-06	0.566	19.777
insomnia	class Negativicutes	rs117588383	G	A	12	43447598	-0.015	0.003	5.7e-06	0.745	20.596
insomnia	class Negativicutes	rs11786846	A	G	8	12837011	-0.008	0.002	2.2e-06	0.586	22.445
insomnia	class Negativicutes	rs11790060	C	T	9	96202932	-0.01	0.002	5.8e-11	0.638	42.9
insomnia	class Negativicutes	rs11804386	A	G	1	87738947	0.008	0.002	5.7e-07	0.535	25.019
insomnia	class Negativicutes	rs118145996	T	C	7	21241077	-0.012	0.003	4.7e-06	0.599	20.969
insomnia	class Negativicutes	rs11871607	G	A	17	29140186	0.009	0.002	6e-07	0.551	24.92
insomnia	class Negativicutes	rs11946613	G	A	4	43964898	-0.008	0.002	1.5e-06	0.405	23.115
insomnia	class Negativicutes	rs12047993	A	G	1	232816206	-0.008	0.002	5.1e-06	0.493	20.791
insomnia	class Negativicutes	rs12470989	G	A	2	200955823	-0.01	0.002	2.8e-08	0.48	30.826
insomnia	class Negativicutes	rs12526086	A	G	6	14105897	-0.008	0.002	2.8e-06	0.49	21.979
insomnia	class Negativicutes	rs12599233	T	G	16	77154842	-0.013	0.003	3.1e-06	0.774	21.762
insomnia	class Negativicutes	rs12739601	G	A	1	15730693	0.01	0.002	1.9e-06	0.655	22.661
insomnia	class Negativicutes	rs12771201	C	T	10	117888887	0.007	0.002	1.2e-06	0.71	23.51
insomnia	class Negativicutes	rs12908707	C	T	15	69895237	-0.01	0.002	4.3e-06	0.664	21.139
insomnia	class Negativicutes	rs12994048	A	G	2	164536886	-0.008	0.002	1.8e-06	0.878	22.85
insomnia	class Negativicutes	rs13215045	T	C	6	153447516	-0.008	0.002	5.6e-07	0.884	25.052
insomnia	class Negativicutes	rs13253336	C	T	8	103254690	-0.008	0.002	3.9e-06	0.559	21.302
insomnia	class Negativicutes	rs13289822	C	T	9	121661874	-0.008	0.002	9.5e-06	0.528	19.614
insomnia	class Negativicutes	rs140128342	T	C	4	92398283	0.011	0.002	8.2e-07	0.727	24.318
insomnia	class Negativicutes	rs1430205	T	C	5	87678585	0.009	0.001	2.1e-10	0.482	40.379
insomnia	class Negativicutes	rs1452374	C	T	4	82282233	0.008	0.002	1.1e-06	0.439	23.755
insomnia	class Negativicutes	rs15870	G	A	14	55619311	-0.007	0.002	7.7e-07	0.636	24.441
insomnia	class Negativicutes	rs1670131	T	G	18	6315744	0.01	0.002	8.7e-07	0.655	24.201
insomnia	class Negativicutes	rs16851203	C	T	1	177370033	0.012	0.003	4.6e-06	0.935	20.988
insomnia	class Negativicutes	rs16854819	G	A	3	143736126	0.007	0.002	2e-06	0.991	22.595
insomnia	class Negativicutes	rs17048879	C	T	3	8275541	-0.007	0.002	8.3e-06	0.599	19.858
insomnia	class Negativicutes	rs176644	T	G	15	89913632	0.008	0.002	1.1e-07	0.562	28.107
insomnia	class Negativicutes	rs17709610	G	A	10	104250278	-0.01	0.002	9.5e-10	0.411	37.431
insomnia	class Negativicutes	rs1936367	C	T	9	9963968	-0.008	0.002	9.9e-06	0.554	19.526
insomnia	class Negativicutes	rs1988337	G	A	4	91292200	0.008	0.001	2.1e-08	0.387	31.413
insomnia	class Negativicutes	rs2014830	T	C	3	50172397	-0.012	0.002	8.9e-13	0.97	51.08
insomnia	class Negativicutes	rs2062113	C	T	16	59476179	-0.01	0.002	1.6e-10	0.651	40.953
insomnia	class Negativicutes	rs2110119	A	G	19	2668611	-0.008	0.002	3.5e-07	0.675	25.925
insomnia	class Negativicutes	rs2183536	G	T	14	83108635	0.011	0.003	6.2e-06	0.723	20.434
insomnia	class Negativicutes	rs224032	A	G	10	64521829	0.008	0.001	1.8e-08	0.867	31.666
insomnia	class Negativicutes	rs240112	A	C	6	101059253	-0.008	0.001	2.9e-07	0.655	26.31
insomnia	class Negativicutes	rs2596704	C	T	9	125647367	0.01	0.002	4.3e-06	0.924	21.116
insomnia	class Negativicutes	rs2604551	G	T	4	15091201	-0.008	0.002	4.7e-08	0.537	29.846
insomnia	class Negativicutes	rs2881926	T	C	2	20391853	0.007	0.001	4e-06	0.851	21.287
insomnia	class Negativicutes	rs314280	G	A	6	105400837	0.01	0.001	7.3e-11	0.782	42.424
insomnia	class Negativicutes	rs324017	C	A	12	57487814	-0.01	0.002	1.4e-09	0.711	36.693
insomnia	class Negativicutes	rs34117109	C	A	11	113770811	0.007	0.002	3e-06	0.891	21.813
insomnia	class Negativicutes	rs35198836	T	C	16	1244631	0.009	0.002	9.2e-08	0.768	28.528
insomnia	class Negativicutes	rs35267450	C	T	1	18429405	0.009	0.002	5.4e-08	0.852	29.567
insomnia	class Negativicutes	rs35300422	G	A	1	238264437	0.012	0.002	1.2e-06	0.456	23.632
insomnia	class Negativicutes	rs36116812	C	T	5	141277172	0.008	0.001	1.6e-07	0.64	27.525
insomnia	class Negativicutes	rs3862230	C	T	1	44855891	0.008	0.002	9.7e-07	0.749	23.981
insomnia	class Negativicutes	rs4312180	C	T	13	40240381	0.007	0.002	4.5e-06	0.723	21.04
insomnia	class Negativicutes	rs4572538	T	C	2	147423012	-0.01	0.002	7.7e-10	0.325	37.839
insomnia	class Negativicutes	rs4577309	G	A	2	191288833	-0.009	0.001	1e-08	0.433	32.82
insomnia	class Negativicutes	rs4741435	G	A	9	14821996	-0.009	0.002	7.6e-06	0.718	20.035
insomnia	class Negativicutes	rs4744336	A	G	9	97147851	0.007	0.001	4.1e-06	0.538	21.213
insomnia	class Negativicutes	rs4748580	T	C	10	19744849	0.008	0.002	2.6e-07	0.926	26.501
insomnia	class Negativicutes	rs4831364	C	T	8	12613884	-0.014	0.003	2.1e-07	0.949	26.935
insomnia	class Negativicutes	rs484332	G	A	3	73837087	0.007	0.002	8.9e-06	0.883	19.742
insomnia	class Negativicutes	rs518143	G	A	11	83335764	-0.008	0.002	3.9e-07	0.858	25.73
insomnia	class Negativicutes	rs533757	C	T	11	107397587	0.008	0.001	3.1e-07	0.429	26.163
insomnia	class Negativicutes	rs55764386	A	G	7	133779753	-0.007	0.001	6.9e-06	0.923	20.216
insomnia	class Negativicutes	rs56093896	A	C	2	114103966	-0.012	0.002	7.7e-12	0.378	46.836
insomnia	class Negativicutes	rs56365214	A	C	2	58930167	-0.015	0.002	5.6e-13	0.424	51.971
insomnia	class Negativicutes	rs56938914	C	T	15	96965827	-0.007	0.002	3.2e-06	0.484	21.686
insomnia	class Negativicutes	rs58380455	T	C	2	230944033	0.01	0.002	1.6e-06	0.426	22.984
insomnia	class Negativicutes	rs61771936	A	G	1	73266056	-0.01	0.002	1.3e-06	0.787	23.401
insomnia	class Negativicutes	rs61928791	G	A	12	79698360	-0.015	0.003	6.1e-06	0.75	20.445
insomnia	class Negativicutes	rs641325	G	T	11	57681828	-0.007	0.002	2.9e-06	0.454	21.856
insomnia	class Negativicutes	rs6486359	C	T	11	9465619	-0.008	0.002	2.2e-07	0.657	26.823
insomnia	class Negativicutes	rs6552940	T	G	4	186868967	-0.007	0.002	9.1e-06	0.445	19.689
insomnia	class Negativicutes	rs67072353	A	G	20	60940702	-0.008	0.002	3.5e-06	0.575	21.52
insomnia	class Negativicutes	rs68094047	T	C	12	109855201	0.01	0.002	1.7e-09	0.41	36.248
insomnia	class Negativicutes	rs6875751	A	G	5	3104936	-0.014	0.003	7.4e-07	0.947	24.519
insomnia	class Negativicutes	rs6975972	G	A	7	1070468	-0.009	0.002	2e-09	0.433	35.96
insomnia	class Negativicutes	rs7138222	C	A	12	70806981	0.008	0.002	5.3e-07	0.535	25.142
insomnia	class Negativicutes	rs7170151	T	C	15	38846678	0.008	0.002	2.3e-06	0.488	22.288
insomnia	class Negativicutes	rs7261967	A	G	20	34637634	0.01	0.002	8.3e-06	0.865	19.859
insomnia	class Negativicutes	rs72924721	T	C	11	65585990	0.016	0.003	1.1e-08	0.42	32.712
insomnia	class Negativicutes	rs73064225	A	G	19	58974378	0.008	0.002	6.7e-07	0.816	24.695
insomnia	class Negativicutes	rs73225419	A	G	3	137444679	-0.01	0.002	7.7e-06	0.746	20.01
insomnia	class Negativicutes	rs7559077	G	T	2	3127643	-0.007	0.001	2.3e-06	0.65	22.289
insomnia	class Negativicutes	rs7568599	C	T	2	53028060	-0.007	0.002	7.4e-07	0.428	24.504
insomnia	class Negativicutes	rs75709417	T	C	3	87842436	0.012	0.002	6.3e-08	0.781	29.283
insomnia	class Negativicutes	rs7711696	T	G	5	135486536	0.011	0.002	4.1e-12	0.635	48.066
insomnia	class Negativicutes	rs776935	G	A	8	107747281	-0.01	0.002	5.5e-07	0.387	25.094
insomnia	class Negativicutes	rs77748196	T	C	2	159302112	-0.009	0.002	5.8e-07	0.571	24.97
insomnia	class Negativicutes	rs7806714	T	C	7	32553369	0.007	0.002	6e-06	0.617	20.501
insomnia	class Negativicutes	rs79589176	A	G	14	103244289	-0.007	0.002	2.6e-06	0.725	22.085
insomnia	class Negativicutes	rs8029613	G	T	15	97123146	-0.011	0.002	5.5e-07	0.836	25.097
insomnia	class Negativicutes	rs8082416	A	G	17	74519374	0.015	0.003	9.4e-06	0.707	19.625
insomnia	class Negativicutes	rs872369	G	A	15	70671550	-0.008	0.002	2.1e-07	0.412	26.92
insomnia	class Negativicutes	rs9299533	G	A	10	77748828	0.007	0.002	7.1e-06	0.533	20.161
insomnia	class Negativicutes	rs948597	G	A	18	43893561	0.009	0.002	2.7e-06	0.858	22.024
insomnia	class Negativicutes	rs9516693	G	A	13	97081249	0.007	0.001	6.8e-07	0.816	24.667
insomnia	class Negativicutes	rs9570080	C	T	13	59832775	-0.011	0.002	1.6e-11	0.69	45.413
insomnia	class Negativicutes	rs9576155	A	G	13	37600284	0.008	0.002	1.9e-07	0.48	27.087
insomnia	class Negativicutes	rs9770953	C	T	7	580682	0.008	0.002	2.7e-06	0.95	22.03
insomnia	class Negativicutes	rs9894577	A	G	17	43223292	0.013	0.002	1.3e-16	0.442	68.382
insomnia	class Negativicutes	rs9906181	G	A	17	21297686	-0.009	0.002	2.4e-08	0.457	31.18
insomnia	class Negativicutes	rs9942846	T	C	9	23195286	0.007	0.001	7.8e-06	0.724	19.982
insomnia	genus Lachnoclostridium	rs10235198	T	C	7	88311477	0.013	0.002	7.7e-08	0.42	28.872
insomnia	genus Lachnoclostridium	rs10276441	A	G	7	52581385	0.01	0.002	1.1e-07	0.978	28.198
insomnia	genus Lachnoclostridium	rs10433542	A	G	3	35108791	0.008	0.002	9.5e-06	0.846	19.602
insomnia	genus Lachnoclostridium	rs1083562	C	T	5	153002796	-0.009	0.002	2.3e-07	0.934	26.759
insomnia	genus Lachnoclostridium	rs10838708	A	G	11	47441513	-0.009	0.002	2.9e-10	0.311	39.77
insomnia	genus Lachnoclostridium	rs10891492	T	C	11	112909745	0.007	0.002	2.5e-06	0.443	22.177
insomnia	genus Lachnoclostridium	rs10971879	A	G	9	34065493	-0.007	0.002	8.2e-06	0.838	19.897
insomnia	genus Lachnoclostridium	rs11152363	A	G	18	53057188	0.016	0.002	4.5e-16	0.769	65.992
insomnia	genus Lachnoclostridium	rs11204888	G	A	1	151758312	0.008	0.002	5.6e-07	0.563	25.042
insomnia	genus Lachnoclostridium	rs113851554	T	G	2	66750564	0.047	0.003	2.9e-45	0.21	199.345
insomnia	genus Lachnoclostridium	rs11628001	A	C	14	36906292	-0.009	0.002	1.6e-07	0.384	27.429
insomnia	genus Lachnoclostridium	rs11635495	C	T	15	67804682	0.009	0.001	2.8e-10	0.944	39.837
insomnia	genus Lachnoclostridium	rs116365395	A	G	5	179519626	-0.01	0.002	8.7e-06	0.994	19.777
insomnia	genus Lachnoclostridium	rs11790060	C	T	9	96202932	-0.01	0.002	5.8e-11	0.797	42.9
insomnia	genus Lachnoclostridium	rs11804386	A	G	1	87738947	0.008	0.002	5.7e-07	0.651	25.019
insomnia	genus Lachnoclostridium	rs118145996	T	C	7	21241077	-0.012	0.003	4.7e-06	0.911	20.969
insomnia	genus Lachnoclostridium	rs11871607	G	A	17	29140186	0.009	0.002	6e-07	0.895	24.92
insomnia	genus Lachnoclostridium	rs11963889	C	T	6	46318568	-0.008	0.001	3.3e-07	0.883	26.092
insomnia	genus Lachnoclostridium	rs12470989	G	A	2	200955823	-0.01	0.002	2.8e-08	0.659	30.826
insomnia	genus Lachnoclostridium	rs12771201	C	T	10	117888887	0.007	0.002	1.2e-06	0.69	23.51
insomnia	genus Lachnoclostridium	rs12908707	C	T	15	69895237	-0.01	0.002	4.3e-06	0.956	21.139
insomnia	genus Lachnoclostridium	rs12957494	C	T	18	24399982	0.014	0.003	4.1e-06	0.894	21.217
insomnia	genus Lachnoclostridium	rs13126826	A	C	4	54562285	-0.009	0.002	9.9e-06	0.476	19.524
insomnia	genus Lachnoclostridium	rs13253336	C	T	8	103254690	-0.008	0.002	3.9e-06	0.493	21.302
insomnia	genus Lachnoclostridium	rs13253607	T	C	8	115066582	-0.007	0.002	9.5e-06	0.966	19.602
insomnia	genus Lachnoclostridium	rs140128342	T	C	4	92398283	0.011	0.002	8.2e-07	0.782	24.318
insomnia	genus Lachnoclostridium	rs142357434	T	C	12	120866011	-0.012	0.002	1.5e-06	0.603	23.204
insomnia	genus Lachnoclostridium	rs1430205	T	C	5	87678585	0.009	0.001	2.1e-10	0.949	40.379
insomnia	genus Lachnoclostridium	rs1452374	C	T	4	82282233	0.008	0.002	1.1e-06	0.716	23.755
insomnia	genus Lachnoclostridium	rs1533522	A	G	2	215507078	-0.01	0.002	1.5e-06	0.489	23.131
insomnia	genus Lachnoclostridium	rs1670131	T	G	18	6315744	0.01	0.002	8.7e-07	0.68	24.201
insomnia	genus Lachnoclostridium	rs16854819	G	A	3	143736126	0.007	0.002	2e-06	0.899	22.595
insomnia	genus Lachnoclostridium	rs17048879	C	T	3	8275541	-0.007	0.002	8.3e-06	0.823	19.858
insomnia	genus Lachnoclostridium	rs17151854	T	G	8	10236559	0.013	0.002	3.8e-10	0.637	39.211
insomnia	genus Lachnoclostridium	rs17495401	G	A	4	19120064	0.008	0.002	6.7e-06	0.824	20.267
insomnia	genus Lachnoclostridium	rs176644	T	G	15	89913632	0.008	0.002	1.1e-07	0.435	28.107
insomnia	genus Lachnoclostridium	rs17709610	G	A	10	104250278	-0.01	0.002	9.5e-10	0.892	37.431
insomnia	genus Lachnoclostridium	rs1867814	A	G	2	116563438	-0.008	0.001	2.4e-07	0.608	26.674
insomnia	genus Lachnoclostridium	rs1936367	C	T	9	9963968	-0.008	0.002	9.9e-06	0.512	19.526
insomnia	genus Lachnoclostridium	rs1988337	G	A	4	91292200	0.008	0.001	2.1e-08	0.941	31.413
insomnia	genus Lachnoclostridium	rs2014830	T	C	3	50172397	-0.012	0.002	8.9e-13	0.285	51.08
insomnia	genus Lachnoclostridium	rs2062113	C	T	16	59476179	-0.01	0.002	1.6e-10	0.798	40.953
insomnia	genus Lachnoclostridium	rs2110119	A	G	19	2668611	-0.008	0.002	3.5e-07	0.472	25.925
insomnia	genus Lachnoclostridium	rs214044	G	A	2	56501688	0.007	0.002	9.8e-06	0.484	19.549
insomnia	genus Lachnoclostridium	rs2171126	T	C	12	94167220	0.007	0.001	9.6e-06	0.693	19.586
insomnia	genus Lachnoclostridium	rs2274733	T	G	9	82489613	-0.007	0.002	8.2e-06	0.831	19.885
insomnia	genus Lachnoclostridium	rs240112	A	C	6	101059253	-0.008	0.001	2.9e-07	0.411	26.31
insomnia	genus Lachnoclostridium	rs2480336	A	G	10	19064736	0.009	0.002	5.2e-07	0.513	25.171
insomnia	genus Lachnoclostridium	rs2487512	C	A	10	22137880	-0.008	0.002	2.8e-06	0.708	21.928
insomnia	genus Lachnoclostridium	rs2604551	G	T	4	15091201	-0.008	0.002	4.7e-08	0.883	29.846
insomnia	genus Lachnoclostridium	rs304780	A	C	7	80014145	-0.007	0.002	2.9e-06	0.438	21.901
insomnia	genus Lachnoclostridium	rs34117109	C	A	11	113770811	0.007	0.002	3e-06	0.791	21.813
insomnia	genus Lachnoclostridium	rs35198836	T	C	16	1244631	0.009	0.002	9.2e-08	0.78	28.528
insomnia	genus Lachnoclostridium	rs35300422	G	A	1	238264437	0.012	0.002	1.2e-06	0.741	23.632
insomnia	genus Lachnoclostridium	rs4312180	C	T	13	40240381	0.007	0.002	4.5e-06	0.612	21.04
insomnia	genus Lachnoclostridium	rs4744336	A	G	9	97147851	0.007	0.001	4.1e-06	0.611	21.213
insomnia	genus Lachnoclostridium	rs4831364	C	T	8	12613884	-0.014	0.003	2.1e-07	0.687	26.935
insomnia	genus Lachnoclostridium	rs484332	G	A	3	73837087	0.007	0.002	8.9e-06	0.787	19.742
insomnia	genus Lachnoclostridium	rs533757	C	T	11	107397587	0.008	0.001	3.1e-07	0.935	26.163
insomnia	genus Lachnoclostridium	rs55764386	A	G	7	133779753	-0.007	0.001	6.9e-06	0.441	20.216
insomnia	genus Lachnoclostridium	rs55788848	T	C	2	24268721	0.009	0.002	6.3e-07	0.523	24.83
insomnia	genus Lachnoclostridium	rs56093896	A	C	2	114103966	-0.012	0.002	7.7e-12	0.66	46.836
insomnia	genus Lachnoclostridium	rs56356382	C	T	19	4064057	-0.009	0.002	1.5e-06	0.62	23.093
insomnia	genus Lachnoclostridium	rs56365214	A	C	2	58930167	-0.015	0.002	5.6e-13	0.227	51.971
insomnia	genus Lachnoclostridium	rs56938914	C	T	15	96965827	-0.007	0.002	3.2e-06	0.867	21.686
insomnia	genus Lachnoclostridium	rs57985356	G	T	17	7735063	-0.013	0.003	5.6e-07	0.582	25.048
insomnia	genus Lachnoclostridium	rs61771936	A	G	1	73266056	-0.01	0.002	1.3e-06	0.978	23.401
insomnia	genus Lachnoclostridium	rs62228474	A	G	3	25048097	-0.008	0.002	1.3e-06	0.452	23.482
insomnia	genus Lachnoclostridium	rs641325	G	T	11	57681828	-0.007	0.002	2.9e-06	0.494	21.856
insomnia	genus Lachnoclostridium	rs6483833	T	C	11	22230846	-0.009	0.002	6.9e-06	0.911	20.208
insomnia	genus Lachnoclostridium	rs6486359	C	T	11	9465619	-0.008	0.002	2.2e-07	0.685	26.823
insomnia	genus Lachnoclostridium	rs6690017	G	T	1	57842729	-0.01	0.002	1.1e-11	0.707	46.217
insomnia	genus Lachnoclostridium	rs67072353	A	G	20	60940702	-0.008	0.002	3.5e-06	0.527	21.52
insomnia	genus Lachnoclostridium	rs6799186	T	C	3	48768680	-0.007	0.001	7.1e-06	0.832	20.164
insomnia	genus Lachnoclostridium	rs6833329	G	A	4	7318704	-0.008	0.002	8.4e-08	0.521	28.712
insomnia	genus Lachnoclostridium	rs6938026	G	A	6	43185733	0.01	0.002	7e-08	0.429	29.063
insomnia	genus Lachnoclostridium	rs6975972	G	A	7	1070468	-0.009	0.002	2e-09	0.857	35.96
insomnia	genus Lachnoclostridium	rs7029454	C	A	9	134778509	-0.011	0.002	1.9e-06	0.438	22.685
insomnia	genus Lachnoclostridium	rs7138222	C	A	12	70806981	0.008	0.002	5.3e-07	0.609	25.142
insomnia	genus Lachnoclostridium	rs7170151	T	C	15	38846678	0.008	0.002	2.3e-06	0.62	22.288
insomnia	genus Lachnoclostridium	rs7261967	A	G	20	34637634	0.01	0.002	8.3e-06	0.649	19.859
insomnia	genus Lachnoclostridium	rs72924721	T	C	11	65585990	0.016	0.003	1.1e-08	0.44	32.712
insomnia	genus Lachnoclostridium	rs73064225	A	G	19	58974378	0.008	0.002	6.7e-07	0.672	24.695
insomnia	genus Lachnoclostridium	rs73225419	A	G	3	137444679	-0.01	0.002	7.7e-06	0.544	20.01
insomnia	genus Lachnoclostridium	rs751727	G	A	6	33764158	-0.009	0.002	2.5e-06	0.562	22.147
insomnia	genus Lachnoclostridium	rs7559077	G	T	2	3127643	-0.007	0.001	2.3e-06	0.944	22.289
insomnia	genus Lachnoclostridium	rs7625896	G	A	3	44062561	-0.008	0.002	1.7e-07	0.913	27.334
insomnia	genus Lachnoclostridium	rs7710039	C	T	5	80492967	-0.008	0.002	2.2e-06	0.431	22.382
insomnia	genus Lachnoclostridium	rs77748196	T	C	2	159302112	-0.009	0.002	5.8e-07	0.945	24.97
insomnia	genus Lachnoclostridium	rs78887635	C	T	2	181215001	-0.012	0.002	2.3e-07	0.581	26.744
insomnia	genus Lachnoclostridium	rs9299533	G	A	10	77748828	0.007	0.002	7.1e-06	0.661	20.161
insomnia	genus Lachnoclostridium	rs9516693	G	A	13	97081249	0.007	0.001	6.8e-07	0.676	24.667
insomnia	genus Lachnoclostridium	rs9570080	C	T	13	59832775	-0.011	0.002	1.6e-11	0.295	45.413
insomnia	genus Lachnoclostridium	rs9576155	A	G	13	37600284	0.008	0.002	1.9e-07	0.416	27.087
insomnia	genus Lachnoclostridium	rs9611519	T	C	22	41613188	0.008	0.002	2.7e-06	0.566	22.03
insomnia	genus Lachnoclostridium	rs9894577	A	G	17	43223292	0.013	0.002	1.3e-16	0.99	68.382
insomnia	genus Lachnoclostridium	rs9906181	G	A	17	21297686	-0.009	0.002	2.4e-08	0.937	31.18
insomnia	genus Lachnoclostridium	rs9942846	T	C	9	23195286	0.007	0.001	7.8e-06	0.683	19.982
insomnia	order Selenomonadales	rs10032268	T	C	4	172837476	0.007	0.002	3e-06	0.958	21.816
insomnia	order Selenomonadales	rs10184819	A	G	2	35562699	0.007	0.002	4.5e-06	0.496	21.044
insomnia	order Selenomonadales	rs10235198	T	C	7	88311477	0.013	0.002	7.7e-08	0.533	28.872
insomnia	order Selenomonadales	rs10276441	A	G	7	52581385	0.01	0.002	1.1e-07	0.735	28.198
insomnia	order Selenomonadales	rs1083562	C	T	5	153002796	-0.009	0.002	2.3e-07	0.871	26.759
insomnia	order Selenomonadales	rs10838708	A	G	11	47441513	-0.009	0.002	2.9e-10	0.72	39.77
insomnia	order Selenomonadales	rs10873264	G	A	14	74503333	0.014	0.003	9e-06	0.918	19.716
insomnia	order Selenomonadales	rs10891492	T	C	11	112909745	0.007	0.002	2.5e-06	0.579	22.177
insomnia	order Selenomonadales	rs10947690	G	A	6	37631768	0.009	0.002	5.7e-08	0.805	29.456
insomnia	order Selenomonadales	rs10971879	A	G	9	34065493	-0.007	0.002	8.2e-06	0.575	19.897
insomnia	order Selenomonadales	rs11097861	G	A	4	105330133	0.01	0.002	1.1e-09	0.728	37.077
insomnia	order Selenomonadales	rs11152363	A	G	18	53057188	0.016	0.002	4.5e-16	0.328	65.992
insomnia	order Selenomonadales	rs11204888	G	A	1	151758312	0.008	0.002	5.6e-07	0.443	25.042
insomnia	order Selenomonadales	rs11220675	A	G	11	99493578	-0.008	0.002	9.2e-07	0.61	24.094
insomnia	order Selenomonadales	rs113851554	T	G	2	66750564	0.047	0.003	2.9e-45	0.0452	199.345
insomnia	order Selenomonadales	rs11635495	C	T	15	67804682	0.009	0.001	2.8e-10	0.631	39.837
insomnia	order Selenomonadales	rs116365395	A	G	5	179519626	-0.01	0.002	8.7e-06	0.566	19.777
insomnia	order Selenomonadales	rs117588383	G	A	12	43447598	-0.015	0.003	5.7e-06	0.745	20.596
insomnia	order Selenomonadales	rs11786846	A	G	8	12837011	-0.008	0.002	2.2e-06	0.586	22.445
insomnia	order Selenomonadales	rs11790060	C	T	9	96202932	-0.01	0.002	5.8e-11	0.638	42.9
insomnia	order Selenomonadales	rs11804386	A	G	1	87738947	0.008	0.002	5.7e-07	0.535	25.019
insomnia	order Selenomonadales	rs118145996	T	C	7	21241077	-0.012	0.003	4.7e-06	0.599	20.969
insomnia	order Selenomonadales	rs11871607	G	A	17	29140186	0.009	0.002	6e-07	0.551	24.92
insomnia	order Selenomonadales	rs11946613	G	A	4	43964898	-0.008	0.002	1.5e-06	0.405	23.115
insomnia	order Selenomonadales	rs12047993	A	G	1	232816206	-0.008	0.002	5.1e-06	0.493	20.791
insomnia	order Selenomonadales	rs12470989	G	A	2	200955823	-0.01	0.002	2.8e-08	0.48	30.826
insomnia	order Selenomonadales	rs12526086	A	G	6	14105897	-0.008	0.002	2.8e-06	0.49	21.979
insomnia	order Selenomonadales	rs12599233	T	G	16	77154842	-0.013	0.003	3.1e-06	0.774	21.762
insomnia	order Selenomonadales	rs12739601	G	A	1	15730693	0.01	0.002	1.9e-06	0.655	22.661
insomnia	order Selenomonadales	rs12771201	C	T	10	117888887	0.007	0.002	1.2e-06	0.71	23.51
insomnia	order Selenomonadales	rs12908707	C	T	15	69895237	-0.01	0.002	4.3e-06	0.664	21.139
insomnia	order Selenomonadales	rs12994048	A	G	2	164536886	-0.008	0.002	1.8e-06	0.878	22.85
insomnia	order Selenomonadales	rs13215045	T	C	6	153447516	-0.008	0.002	5.6e-07	0.884	25.052
insomnia	order Selenomonadales	rs13253336	C	T	8	103254690	-0.008	0.002	3.9e-06	0.559	21.302
insomnia	order Selenomonadales	rs13289822	C	T	9	121661874	-0.008	0.002	9.5e-06	0.528	19.614
insomnia	order Selenomonadales	rs140128342	T	C	4	92398283	0.011	0.002	8.2e-07	0.727	24.318
insomnia	order Selenomonadales	rs1430205	T	C	5	87678585	0.009	0.001	2.1e-10	0.482	40.379
insomnia	order Selenomonadales	rs1452374	C	T	4	82282233	0.008	0.002	1.1e-06	0.439	23.755
insomnia	order Selenomonadales	rs15870	G	A	14	55619311	-0.007	0.002	7.7e-07	0.636	24.441
insomnia	order Selenomonadales	rs1670131	T	G	18	6315744	0.01	0.002	8.7e-07	0.655	24.201
insomnia	order Selenomonadales	rs16851203	C	T	1	177370033	0.012	0.003	4.6e-06	0.935	20.988
insomnia	order Selenomonadales	rs16854819	G	A	3	143736126	0.007	0.002	2e-06	0.991	22.595
insomnia	order Selenomonadales	rs17048879	C	T	3	8275541	-0.007	0.002	8.3e-06	0.599	19.858
insomnia	order Selenomonadales	rs176644	T	G	15	89913632	0.008	0.002	1.1e-07	0.562	28.107
insomnia	order Selenomonadales	rs17709610	G	A	10	104250278	-0.01	0.002	9.5e-10	0.411	37.431
insomnia	order Selenomonadales	rs1936367	C	T	9	9963968	-0.008	0.002	9.9e-06	0.554	19.526
insomnia	order Selenomonadales	rs1988337	G	A	4	91292200	0.008	0.001	2.1e-08	0.387	31.413
insomnia	order Selenomonadales	rs2014830	T	C	3	50172397	-0.012	0.002	8.9e-13	0.97	51.08
insomnia	order Selenomonadales	rs2062113	C	T	16	59476179	-0.01	0.002	1.6e-10	0.651	40.953
insomnia	order Selenomonadales	rs2110119	A	G	19	2668611	-0.008	0.002	3.5e-07	0.675	25.925
insomnia	order Selenomonadales	rs2183536	G	T	14	83108635	0.011	0.003	6.2e-06	0.723	20.434
insomnia	order Selenomonadales	rs224032	A	G	10	64521829	0.008	0.001	1.8e-08	0.867	31.666
insomnia	order Selenomonadales	rs240112	A	C	6	101059253	-0.008	0.001	2.9e-07	0.655	26.31
insomnia	order Selenomonadales	rs2596704	C	T	9	125647367	0.01	0.002	4.3e-06	0.924	21.116
insomnia	order Selenomonadales	rs2604551	G	T	4	15091201	-0.008	0.002	4.7e-08	0.537	29.846
insomnia	order Selenomonadales	rs2881926	T	C	2	20391853	0.007	0.001	4e-06	0.851	21.287
insomnia	order Selenomonadales	rs314280	G	A	6	105400837	0.01	0.001	7.3e-11	0.782	42.424
insomnia	order Selenomonadales	rs324017	C	A	12	57487814	-0.01	0.002	1.4e-09	0.711	36.693
insomnia	order Selenomonadales	rs34117109	C	A	11	113770811	0.007	0.002	3e-06	0.891	21.813
insomnia	order Selenomonadales	rs35198836	T	C	16	1244631	0.009	0.002	9.2e-08	0.768	28.528
insomnia	order Selenomonadales	rs35267450	C	T	1	18429405	0.009	0.002	5.4e-08	0.852	29.567
insomnia	order Selenomonadales	rs35300422	G	A	1	238264437	0.012	0.002	1.2e-06	0.456	23.632
insomnia	order Selenomonadales	rs36116812	C	T	5	141277172	0.008	0.001	1.6e-07	0.64	27.525
insomnia	order Selenomonadales	rs3862230	C	T	1	44855891	0.008	0.002	9.7e-07	0.749	23.981
insomnia	order Selenomonadales	rs4312180	C	T	13	40240381	0.007	0.002	4.5e-06	0.723	21.04
insomnia	order Selenomonadales	rs4572538	T	C	2	147423012	-0.01	0.002	7.7e-10	0.325	37.839
insomnia	order Selenomonadales	rs4577309	G	A	2	191288833	-0.009	0.001	1e-08	0.433	32.82
insomnia	order Selenomonadales	rs4741435	G	A	9	14821996	-0.009	0.002	7.6e-06	0.718	20.035
insomnia	order Selenomonadales	rs4744336	A	G	9	97147851	0.007	0.001	4.1e-06	0.538	21.213
insomnia	order Selenomonadales	rs4748580	T	C	10	19744849	0.008	0.002	2.6e-07	0.926	26.501
insomnia	order Selenomonadales	rs4831364	C	T	8	12613884	-0.014	0.003	2.1e-07	0.949	26.935
insomnia	order Selenomonadales	rs484332	G	A	3	73837087	0.007	0.002	8.9e-06	0.883	19.742
insomnia	order Selenomonadales	rs518143	G	A	11	83335764	-0.008	0.002	3.9e-07	0.858	25.73
insomnia	order Selenomonadales	rs533757	C	T	11	107397587	0.008	0.001	3.1e-07	0.429	26.163
insomnia	order Selenomonadales	rs55764386	A	G	7	133779753	-0.007	0.001	6.9e-06	0.923	20.216
insomnia	order Selenomonadales	rs56093896	A	C	2	114103966	-0.012	0.002	7.7e-12	0.378	46.836
insomnia	order Selenomonadales	rs56365214	A	C	2	58930167	-0.015	0.002	5.6e-13	0.424	51.971
insomnia	order Selenomonadales	rs56938914	C	T	15	96965827	-0.007	0.002	3.2e-06	0.484	21.686
insomnia	order Selenomonadales	rs58380455	T	C	2	230944033	0.01	0.002	1.6e-06	0.426	22.984
insomnia	order Selenomonadales	rs61771936	A	G	1	73266056	-0.01	0.002	1.3e-06	0.787	23.401
insomnia	order Selenomonadales	rs61928791	G	A	12	79698360	-0.015	0.003	6.1e-06	0.75	20.445
insomnia	order Selenomonadales	rs641325	G	T	11	57681828	-0.007	0.002	2.9e-06	0.454	21.856
insomnia	order Selenomonadales	rs6486359	C	T	11	9465619	-0.008	0.002	2.2e-07	0.657	26.823
insomnia	order Selenomonadales	rs6552940	T	G	4	186868967	-0.007	0.002	9.1e-06	0.445	19.689
insomnia	order Selenomonadales	rs67072353	A	G	20	60940702	-0.008	0.002	3.5e-06	0.575	21.52
insomnia	order Selenomonadales	rs68094047	T	C	12	109855201	0.01	0.002	1.7e-09	0.41	36.248
insomnia	order Selenomonadales	rs6875751	A	G	5	3104936	-0.014	0.003	7.4e-07	0.947	24.519
insomnia	order Selenomonadales	rs6975972	G	A	7	1070468	-0.009	0.002	2e-09	0.433	35.96
insomnia	order Selenomonadales	rs7138222	C	A	12	70806981	0.008	0.002	5.3e-07	0.535	25.142
insomnia	order Selenomonadales	rs7170151	T	C	15	38846678	0.008	0.002	2.3e-06	0.488	22.288
insomnia	order Selenomonadales	rs7261967	A	G	20	34637634	0.01	0.002	8.3e-06	0.865	19.859
insomnia	order Selenomonadales	rs72924721	T	C	11	65585990	0.016	0.003	1.1e-08	0.42	32.712
insomnia	order Selenomonadales	rs73064225	A	G	19	58974378	0.008	0.002	6.7e-07	0.816	24.695
insomnia	order Selenomonadales	rs73225419	A	G	3	137444679	-0.01	0.002	7.7e-06	0.746	20.01
insomnia	order Selenomonadales	rs7559077	G	T	2	3127643	-0.007	0.001	2.3e-06	0.65	22.289
insomnia	order Selenomonadales	rs7568599	C	T	2	53028060	-0.007	0.002	7.4e-07	0.428	24.504
insomnia	order Selenomonadales	rs75709417	T	C	3	87842436	0.012	0.002	6.3e-08	0.781	29.283
insomnia	order Selenomonadales	rs7711696	T	G	5	135486536	0.011	0.002	4.1e-12	0.635	48.066
insomnia	order Selenomonadales	rs776935	G	A	8	107747281	-0.01	0.002	5.5e-07	0.387	25.094
insomnia	order Selenomonadales	rs77748196	T	C	2	159302112	-0.009	0.002	5.8e-07	0.571	24.97
insomnia	order Selenomonadales	rs7806714	T	C	7	32553369	0.007	0.002	6e-06	0.617	20.501
insomnia	order Selenomonadales	rs79589176	A	G	14	103244289	-0.007	0.002	2.6e-06	0.725	22.085
insomnia	order Selenomonadales	rs8029613	G	T	15	97123146	-0.011	0.002	5.5e-07	0.836	25.097
insomnia	order Selenomonadales	rs8082416	A	G	17	74519374	0.015	0.003	9.4e-06	0.707	19.625
insomnia	order Selenomonadales	rs872369	G	A	15	70671550	-0.008	0.002	2.1e-07	0.412	26.92
insomnia	order Selenomonadales	rs9299533	G	A	10	77748828	0.007	0.002	7.1e-06	0.533	20.161
insomnia	order Selenomonadales	rs948597	G	A	18	43893561	0.009	0.002	2.7e-06	0.858	22.024
insomnia	order Selenomonadales	rs9516693	G	A	13	97081249	0.007	0.001	6.8e-07	0.816	24.667
insomnia	order Selenomonadales	rs9570080	C	T	13	59832775	-0.011	0.002	1.6e-11	0.69	45.413
insomnia	order Selenomonadales	rs9576155	A	G	13	37600284	0.008	0.002	1.9e-07	0.48	27.087
insomnia	order Selenomonadales	rs9770953	C	T	7	580682	0.008	0.002	2.7e-06	0.95	22.03
insomnia	order Selenomonadales	rs9894577	A	G	17	43223292	0.013	0.002	1.3e-16	0.442	68.382
insomnia	order Selenomonadales	rs9906181	G	A	17	21297686	-0.009	0.002	2.4e-08	0.457	31.18
insomnia	order Selenomonadales	rs9942846	T	C	9	23195286	0.007	0.001	7.8e-06	0.724	19.982
EDS	genus Butyricimonas	rs10073086	T	C	5	164532314	0.005	0.001	1.3e-06	0.605	23.438
EDS	genus Butyricimonas	rs10805845	T	C	5	87222794	0.006	0.001	2.1e-06	0.421	22.456
EDS	genus Butyricimonas	rs10906435	T	C	10	13681715	-0.005	0.001	3e-06	0.494	21.84
EDS	genus Butyricimonas	rs10983992	T	C	9	121110076	0.005	0.001	9.5e-06	0.781	19.616
EDS	genus Butyricimonas	rs11078398	A	G	17	17697099	-0.007	0.001	1.9e-09	0.461	36.028
EDS	genus Butyricimonas	rs11123962	G	T	2	104157011	0.008	0.001	2.1e-14	0.569	58.451
EDS	genus Butyricimonas	rs11242450	T	C	5	138485865	-0.007	0.001	3.7e-11	0.574	43.788
EDS	genus Butyricimonas	rs1151488	C	T	11	65371604	-0.005	0.001	8.2e-06	0.801	19.891
EDS	genus Butyricimonas	rs11622927	A	C	14	78496032	0.009	0.002	8e-06	0.466	19.928
EDS	genus Butyricimonas	rs11729053	G	A	4	164233329	0.005	0.001	4.1e-06	0.699	21.212
EDS	genus Butyricimonas	rs11942333	A	G	4	46389486	0.006	0.001	6.4e-08	0.673	29.241
EDS	genus Butyricimonas	rs12088813	C	A	1	66407700	-0.005	0.001	4e-06	0.688	21.241
EDS	genus Butyricimonas	rs12140153	T	G	1	62579891	-0.017	0.002	7.4e-21	0.183	87.752
EDS	genus Butyricimonas	rs1215665	T	C	5	3181008	0.005	0.001	2.4e-06	0.473	22.227
EDS	genus Butyricimonas	rs1219964	C	T	18	25713221	-0.006	0.001	1.2e-06	0.871	23.614
EDS	genus Butyricimonas	rs12409417	G	T	1	41866801	-0.006	0.001	3.1e-06	0.934	21.736
EDS	genus Butyricimonas	rs12655708	A	G	5	64149556	0.006	0.001	9.1e-08	0.741	28.562
EDS	genus Butyricimonas	rs12897149	G	A	14	91467876	0.005	0.001	5.5e-06	0.884	20.669
EDS	genus Butyricimonas	rs13010456	G	A	2	236792801	-0.008	0.001	3.5e-13	0.692	52.882
EDS	genus Butyricimonas	rs13284688	C	T	9	81727018	0.009	0.001	1.2e-13	0.978	55.054
EDS	genus Butyricimonas	rs13325341	A	C	3	117427214	0.005	0.001	6.3e-06	0.448	20.383
EDS	genus Butyricimonas	rs13409790	C	T	2	151485825	0.012	0.002	3.4e-06	0.91	21.568
EDS	genus Butyricimonas	rs1457705	G	A	5	161374474	-0.006	0.001	1.4e-06	0.588	23.282
EDS	genus Butyricimonas	rs17034004	T	C	3	11163408	-0.006	0.001	1.4e-06	0.66	23.344
EDS	genus Butyricimonas	rs17306666	C	T	5	8975974	0.01	0.002	7.2e-06	0.801	20.141
EDS	genus Butyricimonas	rs17356118	G	A	15	83237899	0.007	0.001	3e-09	0.823	35.176
EDS	genus Butyricimonas	rs1846644	C	T	12	117938380	0.011	0.001	4.6e-27	0.621	116.061
EDS	genus Butyricimonas	rs1862816	G	A	16	71354004	0.005	0.001	1.4e-06	0.754	23.349
EDS	genus Butyricimonas	rs1956002	C	A	14	33410749	0.007	0.001	4e-07	0.412	25.684
EDS	genus Butyricimonas	rs2043493	G	A	7	157766759	0.005	0.001	7.3e-06	0.765	20.106
EDS	genus Butyricimonas	rs2160515	G	A	12	16753965	0.006	0.001	3.1e-08	0.619	30.623
EDS	genus Butyricimonas	rs2249666	T	C	21	40719241	-0.005	0.001	1.4e-07	0.922	27.745
EDS	genus Butyricimonas	rs2279829	T	C	3	147106319	-0.006	0.001	3.3e-06	0.567	21.635
EDS	genus Butyricimonas	rs2311008	T	G	11	8385108	0.007	0.001	4.6e-06	0.473	21.015
EDS	genus Butyricimonas	rs2472297	T	C	15	75027880	-0.006	0.001	1.6e-06	0.548	23.041
EDS	genus Butyricimonas	rs2676199	T	C	10	1515126	0.005	0.001	6e-06	0.928	20.478
EDS	genus Butyricimonas	rs2787120	G	A	1	33306297	-0.008	0.001	2.8e-08	0.625	30.837
EDS	genus Butyricimonas	rs285793	A	G	8	106087862	-0.007	0.001	2e-10	0.687	40.473
EDS	genus Butyricimonas	rs3122170	A	C	6	55058998	-0.009	0.001	5.7e-14	0.592	56.458
EDS	genus Butyricimonas	rs34478464	T	C	3	84228726	0.009	0.001	1.3e-11	0.866	45.763
EDS	genus Butyricimonas	rs35267617	C	T	5	146693114	0.005	0.001	6.9e-07	0.576	24.642
EDS	genus Butyricimonas	rs395561	C	A	5	106861975	-0.005	0.001	2.7e-06	0.554	21.992
EDS	genus Butyricimonas	rs4286272	C	T	2	198535678	-0.006	0.001	8.5e-09	0.345	33.155
EDS	genus Butyricimonas	rs4541755	G	A	6	100256218	0.005	0.001	2.7e-06	0.686	21.994
EDS	genus Butyricimonas	rs4577571	T	C	4	10418744	-0.007	0.002	1.6e-06	0.872	23.066
EDS	genus Butyricimonas	rs4603824	C	T	2	134624276	-0.005	0.001	8.4e-06	0.766	19.837
EDS	genus Butyricimonas	rs4665972	C	T	2	27598097	-0.007	0.001	2.3e-10	0.966	40.185
EDS	genus Butyricimonas	rs4743034	A	G	9	109632353	0.006	0.001	7.7e-06	0.735	20.023
EDS	genus Butyricimonas	rs4786068	T	C	16	5942216	0.005	0.001	9.2e-06	0.88	19.664
EDS	genus Butyricimonas	rs4838581	T	C	10	49429437	-0.006	0.001	1.6e-06	0.479	23.049
EDS	genus Butyricimonas	rs4982863	C	T	14	24627983	0.007	0.001	6.5e-07	0.759	24.755
EDS	genus Butyricimonas	rs541447	G	A	3	161478751	0.005	0.001	4.4e-06	0.803	21.086
EDS	genus Butyricimonas	rs55767040	C	T	2	58955028	-0.007	0.001	2.5e-10	0.295	40.008
EDS	genus Butyricimonas	rs55897993	G	A	11	122844729	-0.007	0.002	6.7e-06	0.473	20.277
EDS	genus Butyricimonas	rs56143617	T	C	6	38152041	-0.008	0.001	4.6e-09	0.402	34.346
EDS	genus Butyricimonas	rs56268519	A	G	19	59045904	-0.005	0.001	7.8e-07	0.844	24.407
EDS	genus Butyricimonas	rs58044030	A	C	8	120187193	-0.006	0.001	7.8e-06	0.715	19.976
EDS	genus Butyricimonas	rs59262698	C	T	5	92538798	-0.007	0.001	1.7e-10	0.466	40.747
EDS	genus Butyricimonas	rs61927688	T	C	12	47507331	-0.005	0.001	1.6e-06	0.917	23.031
EDS	genus Butyricimonas	rs641498	G	A	6	124911565	0.006	0.001	1.7e-07	0.598	27.402
EDS	genus Butyricimonas	rs6549341	G	A	3	70573711	0.005	0.001	7.3e-06	0.852	20.119
EDS	genus Butyricimonas	rs664267	T	C	11	92805228	0.007	0.001	6.5e-07	0.804	24.764
EDS	genus Butyricimonas	rs67769525	A	C	8	89465503	0.007	0.001	2.1e-07	0.434	26.9
EDS	genus Butyricimonas	rs683010	A	G	3	34831660	-0.006	0.001	2e-06	0.417	22.58
EDS	genus Butyricimonas	rs6833049	T	C	4	14977410	-0.005	0.001	1.2e-06	0.784	23.547
EDS	genus Butyricimonas	rs6855246	G	A	4	103112470	0.011	0.002	7.7e-08	0.794	28.87
EDS	genus Butyricimonas	rs6923811	C	T	6	27289776	-0.007	0.001	2.4e-09	0.598	35.583
EDS	genus Butyricimonas	rs71396816	T	C	15	96051163	0.007	0.002	3.7e-06	0.687	21.406
EDS	genus Butyricimonas	rs71564440	T	C	6	143908406	-0.005	0.001	1.1e-06	0.858	23.784
EDS	genus Butyricimonas	rs7207582	G	A	17	44210933	-0.008	0.001	5.1e-12	0.62	47.646
EDS	genus Butyricimonas	rs72646016	T	C	1	2555129	-0.006	0.001	9.3e-06	0.675	19.646
EDS	genus Butyricimonas	rs73108761	A	G	3	61452133	0.007	0.001	4e-06	0.794	21.242
EDS	genus Butyricimonas	rs74426058	G	T	5	117004531	-0.007	0.002	4e-06	0.535	21.254
EDS	genus Butyricimonas	rs7476897	A	G	10	92416402	-0.007	0.001	2.5e-10	0.319	40.058
EDS	genus Butyricimonas	rs7607363	G	A	2	213402705	0.006	0.001	7.4e-09	0.806	33.415
EDS	genus Butyricimonas	rs7612441	T	C	3	66648162	-0.006	0.001	3.1e-07	0.813	26.182
EDS	genus Butyricimonas	rs780602	T	C	1	4557317	0.006	0.001	5.9e-06	0.578	20.518
EDS	genus Butyricimonas	rs7934200	T	C	11	126596317	-0.005	0.001	6.3e-06	0.927	20.388
EDS	genus Butyricimonas	rs8015449	G	A	14	82161860	-0.006	0.001	2.2e-09	0.882	35.755
EDS	genus Butyricimonas	rs825127	G	T	1	223506788	-0.006	0.001	1.7e-08	0.4	31.8
EDS	genus Butyricimonas	rs843372	T	C	3	183996213	-0.008	0.001	2e-11	0.888	44.972
EDS	genus Butyricimonas	rs882553	T	C	7	3705355	-0.005	0.001	4.4e-06	0.55	21.098
EDS	genus Butyricimonas	rs9460119	C	T	6	170654771	0.005	0.001	3.8e-07	0.405	25.819
EDS	genus Butyricimonas	rs961499	C	T	19	34281696	-0.005	0.001	7.8e-06	0.548	19.991
EDS	genus Butyricimonas	rs9935559	T	C	16	89800529	-0.005	0.001	3.5e-06	0.57	21.535
EDS	genus Eubacterium eligens group	rs10073086	T	C	5	164532314	0.005	0.001	1.3e-06	0.901	23.438
EDS	genus Eubacterium eligens group	rs10260131	A	G	7	84666851	0.005	0.001	8.6e-07	0.682	24.215
EDS	genus Eubacterium eligens group	rs1080656	C	T	4	101363445	0.005	0.001	9e-07	0.653	24.135
EDS	genus Eubacterium eligens group	rs10833285	T	C	11	20327608	0.006	0.001	1.6e-06	0.488	23.038
EDS	genus Eubacterium eligens group	rs10983992	T	C	9	121110076	0.005	0.001	9.5e-06	0.671	19.616
EDS	genus Eubacterium eligens group	rs11078398	A	G	17	17697099	-0.007	0.001	1.9e-09	0.927	36.028
EDS	genus Eubacterium eligens group	rs11123950	T	C	2	103539431	0.006	0.001	6.8e-06	0.616	20.24
EDS	genus Eubacterium eligens group	rs11123962	G	T	2	104157011	0.008	0.001	2.1e-14	0.609	58.451
EDS	genus Eubacterium eligens group	rs11242450	T	C	5	138485865	-0.007	0.001	3.7e-11	0.304	43.788
EDS	genus Eubacterium eligens group	rs1151488	C	T	11	65371604	-0.005	0.001	8.2e-06	0.889	19.891
EDS	genus Eubacterium eligens group	rs11622927	A	C	14	78496032	0.009	0.002	8e-06	0.693	19.928
EDS	genus Eubacterium eligens group	rs11729053	G	A	4	164233329	0.005	0.001	4.1e-06	0.445	21.212
EDS	genus Eubacterium eligens group	rs12116466	G	A	1	95774064	0.005	0.001	3.7e-06	0.618	21.408
EDS	genus Eubacterium eligens group	rs12140153	T	G	1	62579891	-0.017	0.002	7.4e-21	0.245	87.752
EDS	genus Eubacterium eligens group	rs1215665	T	C	5	3181008	0.005	0.001	2.4e-06	0.556	22.227
EDS	genus Eubacterium eligens group	rs12409417	G	T	1	41866801	-0.006	0.001	3.1e-06	0.556	21.736
EDS	genus Eubacterium eligens group	rs12707123	A	G	7	133525470	0.005	0.001	5.8e-07	0.468	24.98
EDS	genus Eubacterium eligens group	rs12809600	A	G	12	19512622	-0.009	0.002	8.9e-06	0.712	19.729
EDS	genus Eubacterium eligens group	rs13010456	G	A	2	236792801	-0.008	0.001	3.5e-13	0.929	52.882
EDS	genus Eubacterium eligens group	rs13284688	C	T	9	81727018	0.009	0.001	1.2e-13	0.84	55.054
EDS	genus Eubacterium eligens group	rs17034004	T	C	3	11163408	-0.006	0.001	1.4e-06	0.98	23.344
[truncated: 350 more rows]

[truncated: 9 more sheets: Table S8, Table S9, Table S10, Table S11, Table S12, Table S13, Table S14, Table S15, Table S16]
